# Supplementary material for: Gibberellic acid-mediated transcriptional divergence underlies cold stress adaptation in two diploid cotton species
Source: PeerJ. 2025 Jul 3;13:e19721. doi: 10.7717/peerj.19721 (PMC12229150; doi:10.7717/peerj.19721)
Supplement: Supplemental Information 1 [file peerj-13-19721-s001.zip]

Archive with 4 entries (4 files):
- Supplementary Table.xlsx
- figure S1.png
- Figure S2.png
- Supplementary File for Rawdata.xlsx
