# Supplementary material for: Gibberellic acid-mediated transcriptional divergence underlies cold stress adaptation in two diploid cotton species
Source: PeerJ. 2025 Jul 3;13:e19721. doi: 10.7717/peerj.19721 (PMC12229150; doi:10.7717/peerj.19721)
Supplement: Supplemental Information 1 [file peerj-13-19721-s001.zip › Supplementary File for Rawdata.xlsx]

## Sheet: Sheet1
Raw data for Figure 1
accession	repeat	time	SOD (U/g)	MDA (nmol/g)	POD (U/g)	SS (ng/g)	PRO (μg/g)	SP (mgprot/ml）
Trilobum	3	0	3765.57	11.5714	2960	4.5523	2.9363	0.2891
Trilobum	2	0	3511.14	23.1429	3780	4.5523	3.824	0.4375
Trilobum	1	0	3053.16	18	2660	4.5837	3.824	0.3386
Trilobum	3	3	4427.09	16.7143	2840	4.6047	4.7117	0.3081
Trilobum	2	3	4783.29	15.4286	3520	4.7721	4.9165	0.369
Trilobum	1	3	4274.43	16.7143	2900	3.4012	7.9894	0.3043
Trilobum	3	6	4605.19	19.2857	3340	7.3151	7.1017	0.3766
Trilobum	2	6	4477.97	14.1429	4300	6.7709	7.4431	0.3728
Trilobum	1	6	4554.3	15.4286	2940	5.3477	6.2822	0.35
Trilobum	3	12	4020	27	3420	7.807	6.4871	0.35
Trilobum	2	12	4020	27	4380	9.586	7.3748	0.4032
Trilobum	1	12	4859.62	19.2857	3320	7.514	8.9454	0.3233
Trilobum	3	24	5088.61	10.2857	5800	9.6174	9.7648	0.2549
Trilobum	2	24	4808.73	10.2857	2980	8.8116	9.0819	0.2777
Trilobum	1	24	4656.08	16.7143	3840	10.2663	8.3308	0.3233
Trilobum	3	48	4885.06	18	3920	12.7465	10.8574	0.4108
Trilobum	2	48	4910.51	12.8571	3240	13.0919	13.2473	0.35
Trilobum	1	48	5088.61	12.8571	5740	14.8709	12.0865	0.2967
thurberi	3	0	1068.61	9	3060	4.5628	6.8968	0.2511
thurberi	2	0	1933.67	3.8571	2940	5.2116	5.1214	0.2016
thurberi	1	0	2849.62	5.1429	6680	4.9605	4.1654	0.2054
thurberi	3	3	1119.49	9	2580	5.85	7.1017	0.2054
thurberi	2	3	1526.58	2.5714	4200	4.7302	7.7845	0.1902
thurberi	1	3	1577.47	3.8571	2000	5.6302	10.8574	0.2092
thurberi	3	6	2035.44	3.8571	1060	6.2895	9.1502	0.1978
thurberi	2	6	966.835	7.7143	1040	6.5407	7.9894	0.194
thurberi	1	6	763.291	9	6620	7.7651	13.9302	0.232
thurberi	3	12	2569.75	6.4286	3420	5.5151	4.78	0.1978
thurberi	2	12	2238.99	11.5714	4620	8.9267	7.7845	0.213
thurberi	1	12	5241.27	5.1429	3500	6.0279	9.4234	0.194
thurberi	3	24	2518.86	6.4286	3860	7.5977	5.8725	0.1978
thurberi	2	24	1552.03	12.8571	2800	9.4395	13.1108	0.2092
thurberi	1	24	3511.14	10.2857	6740	8.2465	10.7891	0.2092
thurberi	3	48	3282.15	10.2857	2580	13.4372	14.3399	0.2016
thurberi	2	48	6487.97	11.5714	9180	17.1314	13.9302	0.2168
thurberi	1	48	6895.06	15.4286	5660	12.5058	12.4279	0.232

## Sheet: Sheet2
Raw data for Figure 6
		Trilobum						thurberi
		0	3	6	12	24	48	0	3	6	12	24	48
IAA	Rep1	20.0448	26.9227	28.7474	35.7657	37.0289	36.7482	24.1154	26.6419	28.0456	32.2565	36.1868	36.0464
	Rep2	18.22	25.0979	29.0281	35.0638	38.4326	38.2922	25.519	26.3612	26.2208	33.5198	36.1868	35.6253
	Rep3	18.22	26.0805	27.3438	34.2216	38.1519	35.6253	25.3786	28.4667	29.8703	30.1511	38.0115	33.8006
GA	Rep1	69.2301	78.8247	91.3393	98.8481	113.449	103.854	73.8188	84.2477	96.3452	94.6766	100.1	111.363
	Rep2	72.1502	77.156	89.6707	101.351	116.369	100.934	76.3217	84.6648	97.1795	96.3452	97.5966	111.363
	Rep3	66.31	76.3217	90.0879	100.934	111.363	106.357	71.733	87.1678	95.0937	93.4251	100.517	110.111
ABA	Rep1	87.9876	86.2537	92.4462	86.9968	88.483	92.1985	92.4462	81.052	93.6847	91.7031	91.4554	83.529
	Rep2	86.5014	87.7399	93.1893	85.0152	87.2445	90.7123	91.9508	80.5566	91.7031	92.6939	89.9692	83.7767
	Rep3	87.4922	84.2721	91.9508	86.2537	89.2261	93.437	93.6847	82.0428	94.6755	90.7123	90.7123	81.7951
ETH	Rep1	738.571	793.503	1068.16	807.236	1535.09	1438.95	875.901	1191.76	628.707	999.498	1150.56	903.367
	Rep2	683.639	820.969	999.498	711.105	1521.35	1438.95	930.833	1123.1	642.44	1081.9	1205.49	875.901
	Rep3	683.639	766.037	1164.29	738.571	1466.42	1411.49	958.299	1164.29	614.974	944.566	1232.96	917.1

## Sheet: Sheet4
Transcriptome analysis
#ID	ThCK0	ThCK12	ThCK6	ThCS12	ThCS6	TrCK0	TrCK12	TrCK6	TrCS12	TrCS6	ThCK0_vs_TrCK0_FDR	ThCK0_vs_TrCK0_log2FC	ThCK0_vs_TrCK0_regulated	ThCK12_vs_ThCS12_FDR	ThCK12_vs_ThCS12_log2FC	ThCK12_vs_ThCS12_regulated	ThCK12_vs_TrCK12_FDR	ThCK12_vs_TrCK12_log2FC	ThCK12_vs_TrCK12_regulated	ThCK6_vs_ThCS6_FDR	ThCK6_vs_ThCS6_log2FC	ThCK6_vs_ThCS6_regulated	ThCK6_vs_TrCK6_FDR	ThCK6_vs_TrCK6_log2FC	ThCK6_vs_TrCK6_regulated	ThCS12_vs_TrCS12_FDR	ThCS12_vs_TrCS12_log2FC	ThCS12_vs_TrCS12_regulated	ThCS6_vs_TrCS6_FDR	ThCS6_vs_TrCS6_log2FC	ThCS6_vs_TrCS6_regulated	TrCK12_vs_TrCS12_FDR	TrCK12_vs_TrCS12_log2FC	TrCK12_vs_TrCS12_regulated	TrCK6_vs_TrCS6_FDR	TrCK6_vs_TrCS6_log2FC	TrCK6_vs_TrCS6_regulated	COG_class	COG_class_annotation	GO_annotation	KEGG_annotation	KOG_class	KOG_class_annotation	Swissprot_annotation	nr_annotation	KEGG_pathway_annotation
Gorai.001G000100	8.4933	3.50896	3.06587	1.90253	0.734788	0.879376	2.92014	5.11603	0	0	--	--	--	--	--	--	--	--	--	--	--	--	--	--	--	--	--	--	--	--	--	--	--	--	--	--	--	[J]	Translation, ribosomal structure and biogenesis	Molecular Function: tRNA (adenine-N1-)-methyltransferase activity (GO:0016429);; Biological Process: tRNA methylation (GO:0030488);; Cellular Component: tRNA (m1A) methyltransferase complex (GO:0031515);;	K07442|1.31982e-46|tcc:TCM_016926|S-adenosyl-L-methionine-dependent methyltransferases superfamily protein; K07442 tRNA (adenine57-N1/adenine58-N1)-methyltransferase [EC:2.1.1.219 2.1.1.220] (A)	[J]	Translation, ribosomal structure and biogenesis	--	tRNA (adenine(58)-N(1))-methyltransferase catalytic subunit TRMT61A [Gossypium arboreum]	--
Gorai.001G000200	4.18149	3.57848	2.24613	6.33982	3.94535	7.16826	2.90017	4.82538	2.82371	3.05783	0.917547	0.310356	normal	0.45627	1.11978	normal	0.954035	-0.0607533	normal	0.887845	0.630234	normal	0.901286	0.491632	normal	0.103989	-1.42987	normal	0.926036	-0.159221	normal	0.937716	-0.166991	normal	0.961637	-0.0077326	normal	--	--	--	K10669|2.86053e-20|tcc:TCM_005527|RNA 2'-phosphotransferase isoform 1; K10669 2'-phosphotransferase [EC:2.7.1.160] (A)	[J]	Translation, ribosomal structure and biogenesis	--	RNA 2&apos;-phosphotransferase isoform 5 [Theobroma cacao]	--
Gorai.001G000500	23.9729	25.9319	25.1147	17.1078	18.738	15.8872	15.3765	15.606	10.4574	12.9937	0.767594	-0.518585	normal	0.848028	-0.400879	normal	0.697423	-0.54296	normal	0.91472	-0.105548	normal	0.867454	-0.351056	normal	0.688394	-0.610515	normal	0.741687	-0.563288	normal	0.833556	-0.414295	normal	0.89703	-0.323108	normal	[J]	Translation, ribosomal structure and biogenesis	Molecular Function: ribonuclease P activity (GO:0004526);; Molecular Function: ribonuclease activity (GO:0004540);; Cellular Component: nucleus (GO:0005634);; Cellular Component: vacuole (GO:0005773);; Biological Process: tRNA processing (GO:0008033);; Biological Process: embryo development ending in seed dormancy (GO:0009793);; Molecular Function: ligase activity (GO:0016874);; Molecular Functio…	K03537|1.95486e-98|tcc:TCM_020284|Ribonuclease P family protein / Rpp14 family protein isoform 1; K03537 ribonuclease P/MRP protein subunit POP5 [EC:3.1.26.5] (A)	[J]	Translation, ribosomal structure and biogenesis	Probable ribonuclease P/MRP protein subunit POP5 GN=EMB1687 OS=Arabidopsis thaliana (Mouse-ear cress) PE=2 SV=1	putative ribonuclease P/MRP subunit POP5 -like protein [Gossypium arboreum]	Ribosome biogenesis in eukaryotes (ko03008);; RNA transport (ko03013)
Gorai.001G000800	4.08583	0.787732	1.27505	2.84456	12.5029	102.677	7.15423	9.80967	0.986712	14.2569	0	4.66049	up	0.0266377	1.70955	normal	1.66533e-15	3.09122	up	2.20268e-13	3.22728	up	2.30704e-13	2.94485	up	0.0387348	-1.43817	normal	0.921824	0.244039	normal	2.18636e-07	-2.67273	down	0.735778	0.548597	normal	[P]	Inorganic ion transport and metabolism	Biological Process: response to lead ion (GO:0010288);; Biological Process: response to cadmium ion (GO:0046686);;	--	[P]	Inorganic ion transport and metabolism	--	Cation transport regulator-like protein 2 [Gossypium arboreum]	--
Gorai.001G000900	14.9421	24.0884	19.7829	22.1844	19.3317	18.1983	21.6279	19.968	32.3073	30.5444	0.775976	0.516913	normal	0.931303	-0.0359464	normal	0.95302	-0.178051	normal	0.935518	0.0831008	normal	0.942588	0.0806108	normal	0.856341	0.469335	normal	0.693522	0.635388	normal	0.744575	0.665452	normal	0.610554	0.632194	normal	[RTKL]	--	Biological Process: mitotic cell cycle (GO:0000278);; Biological Process: cytokinesis (GO:0000910);; Molecular Function: cyclin-dependent protein serine/threonine kinase activity (GO:0004693);; Molecular Function: protein binding (GO:0005515);; Molecular Function: ATP binding (GO:0005524);; Cellular Component: nucleus (GO:0005634);; Cellular Component: cytosol (GO:0005829);; Cellular Component: p…	K02206|0|tcc:TCM_036766|Cell division control 2 isoform 1; K02206 cyclin-dependent kinase 2 [EC:2.7.11.22] (A)	[R]	General function prediction only	Cell division control protein 2 homolog GN=CDC2 OS=Oxybasis rubra (Red goosefoot) PE=2 SV=1	Cell division control 2 [Gossypium arboreum]	--
Gorai.001G001000	8.67655	16.0068	10.1792	5.70836	3.98515	5.63756	11.0018	7.72875	8.28937	6.83432	0.626027	-0.62821	normal	0.00969809	-1.51807	down	0.663173	-0.550937	normal	0.00641627	-1.36982	down	0.853114	-0.402239	normal	0.763294	0.531187	normal	0.492047	0.755052	normal	0.868157	-0.385179	normal	0.925516	-0.222762	normal	[M]	Cell wall/membrane/envelope biogenesis	Molecular Function: transferase activity (GO:0016740);;	K03438|0|tcc:TCM_036762|MraW methylase family protein isoform 1; K03438 16S rRNA (cytosine1402-N4)-methyltransferase [EC:2.1.1.199] (A)	[R]	General function prediction only	--	Ribosomal RNA small subunit methyltransferase H [Gossypium arboreum]	--
Gorai.001G001100	11.847	17.051	16.9368	22.1697	20.8774	20.4907	15.8067	20.5675	22.1249	23.4218	0.288136	0.806482	normal	0.914172	0.406247	normal	0.968408	-0.11374	normal	0.936682	0.296141	normal	0.937914	0.289951	normal	0.963232	-0.031991	normal	0.958339	0.172369	normal	0.862253	0.543132	normal	0.967721	0.173317	normal	--	--	Cellular Component: cytosol (GO:0005829);; Biological Process: purine nucleotide biosynthetic process (GO:0006164);; Biological Process: mRNA export from nucleus (GO:0006406);; Molecular Function: histone-arginine N-methyltransferase activity (GO:0008469);; Biological Process: embryo sac egg cell differentiation (GO:0009560);; Biological Process: photomorphogenesis (GO:0009640);; Biological Proce…	K02516|0|tcc:TCM_036760|SHK1 binding protein 1 isoform 1; K02516 protein arginine N-methyltransferase 5 [EC:2.1.1.125] (A)	[D]	Cell cycle control, cell division, chromosome partitioning	Protein arginine N-methyltransferase 1.5 GN=F6E21.40 OS=Arabidopsis thaliana (Mouse-ear cress) PE=1 SV=2	Protein arginine N-methyltransferase 1.5 -like protein [Gossypium arboreum]	RNA transport (ko03013)
Gorai.001G001200	41.6223	38.1912	36.1918	35.0907	46.068	42.2914	39.8633	40.2224	30.2018	37.0196	0.977765	0.0328178	normal	0.961908	-0.112732	normal	0.980836	0.152855	normal	0.964446	0.256141	normal	0.974753	0.0961195	normal	0.953441	-0.279095	normal	0.957892	-0.308156	normal	0.916982	-0.489022	normal	0.978665	-0.153477	normal	[RTKL]	--	Biological Process: activation of MAPKK activity (GO:0000186);; Biological Process: cytokinesis by cell plate formation (GO:0000911);; Biological Process: defense response to oomycetes (GO:0002229);; Molecular Function: MAP kinase kinase kinase activity (GO:0004709);; Molecular Function: protein tyrosine kinase activity (GO:0004713);; Molecular Function: protein binding (GO:0005515);; Molecular F…	--	[T]	Signal transduction mechanisms	Serine/threonine-protein kinase HT1 GN=HT1 OS=Arabidopsis thaliana (Mouse-ear cress) PE=1 SV=1	Serine/threonine-protein kinase HT1 [Gossypium arboreum]	--
Gorai.001G001300	33.9711	27.6426	31.3835	52.0923	51.8631	53.7231	32.5994	47.0471	41.039	48.5359	0.675805	0.683269	normal	0.666117	0.885109	normal	0.967755	0.249167	normal	0.815588	0.666046	normal	0.884687	0.51148	normal	0.952005	-0.367104	normal	0.977636	-0.104034	normal	0.9529	0.324666	normal	0.985223	0.045342	normal	[J]	Translation, ribosomal structure and biogenesis	Molecular Function: nucleic acid binding (GO:0003676);; Molecular Function: aspartate-tRNA ligase activity (GO:0004815);; Molecular Function: ATP binding (GO:0005524);; Cellular Component: cytoplasm (GO:0005737);; Biological Process: aspartyl-tRNA aminoacylation (GO:0006422);; Biological Process: cellular metabolic process (GO:0044237);; Biological Process: primary metabolic process (GO:0044238);…	K01876|0|tcc:TCM_036751|Class II aminoacyl-tRNA and biotin synthetases superfamily protein isoform 1; K01876 aspartyl-tRNA synthetase [EC:6.1.1.12] (A)	[J]	Translation, ribosomal structure and biogenesis	Asparagine--tRNA ligase, cytoplasmic 1 GN=MIK19.13 OS=Arabidopsis thaliana (Mouse-ear cress) PE=1 SV=1	Aspartate--tRNA ligase, cytoplasmic [Gossypium arboreum]	Aminoacyl-tRNA biosynthesis (ko00970)
Gorai.001G001400	17.1112	15.1966	13.0032	11.0122	13.1368	11.3582	14.0968	16.7171	6.7634	9.50954	0.686245	-0.589152	normal	0.851928	-0.445417	normal	0.955397	-0.0844887	normal	0.929313	-0.0415585	normal	0.88881	0.348349	normal	0.531837	-0.713926	normal	0.82824	-0.462956	normal	0.225146	-1.01767	normal	0.151457	-0.857448	normal	--	--	Biological Process: fatty acid beta-oxidation (GO:0006635);; Molecular Function: zinc ion binding (GO:0008270);; Biological Process: protein import into peroxisome matrix (GO:0016558);; Biological Process: photoperiodism, flowering (GO:0048573);;	--	--	--	--	Uncharacterized protein isoform 1 [Theobroma cacao]	--
Gorai.001G001500	14.3008	15.4231	15.0683	12.6694	13.0281	16.3996	14.7668	16.3825	13.5702	13.094	0.937266	0.217984	normal	0.906784	-0.301026	normal	0.965497	-0.00754122	normal	0.919875	-0.274687	normal	0.951484	0.0270212	normal	0.93858	0.114472	normal	0.943888	-0.0373784	normal	0.931045	-0.124163	normal	0.912193	-0.344737	normal	--	--	Molecular Function: metal ion binding (GO:0046872);;	K14816|0|tcc:TCM_036811|Zinc finger protein 622 isoform 1; K14816 pre-60S factor REI1 (A)	[R]	General function prediction only	--	Zinc finger protein [Gossypium arboreum]	--
Gorai.001G001600	25.2084	17.9721	17.8811	20.7829	20.5072	31.9142	21.5593	27.337	24.0115	22.6567	0.945834	0.335167	normal	0.941655	0.219982	normal	0.951627	0.280298	normal	0.954089	0.164247	normal	0.782402	0.576532	normal	0.950773	0.253735	normal	0.957563	0.193506	normal	0.948406	0.248962	normal	0.967231	-0.224009	normal	--	--	--	--	--	--	--	Ribosome-recycling factor [Gossypium arboreum]	--
Gorai.001G001800	0.0434346	0.29797	0.514087	2.00731	1.16603	0	0.0340652	1.12304	2.14209	1.4343	--	--	--	0.00319831	2.44039	up	--	--	--	0.73366	1.13469	normal	0.681391	1.12206	normal	0.911716	0.104933	normal	0.914648	0.28805	normal	1.90373e-07	4.39426	up	0.946441	0.337553	normal	--	--	Molecular Function: peroxidase activity (GO:0004601);; Molecular Function: protein binding (GO:0005515);; Cellular Component: extracellular region (GO:0005576);; Cellular Component: vacuolar membrane (GO:0005774);; Cellular Component: cytosol (GO:0005829);; Biological Process: steroid biosynthetic process (GO:0006694);; Biological Process: iron ion transport (GO:0006826);; Biological Process: res…	K00430|0|tcc:TCM_036816|Peroxidase superfamily protein; K00430 peroxidase [EC:1.11.1.7] (A)	--	--	Peroxidase 45 (Precursor) GN=F9N11.20 OS=Arabidopsis thaliana (Mouse-ear cress) PE=1 SV=1	class III peroxidase [Gossypium hirsutum]	Phenylalanine metabolism (ko00360);; Phenylpropanoid biosynthesis (ko00940)
Gorai.001G001900	1.45049	2.18476	1.52026	4.64667	4.30715	1.3387	1.23079	1.46837	2.85477	2.10225	0.925829	-0.0984745	normal	0.238401	1.08667	normal	0.549116	-0.787562	normal	0.00876722	1.45098	up	0.91476	-0.0847165	normal	0.522384	-0.736716	normal	0.133331	-1.03949	normal	0.171093	1.18061	normal	0.862255	0.498837	normal	--	--	--	--	--	--	--	Uncharacterized protein TCM_036818 [Theobroma cacao]	--
Gorai.001G002000	40.227	7.91663	12.0184	24.0847	33.5785	24.3931	10.6254	12.5656	5.64904	9.26703	0.535053	-0.730267	normal	0.00389495	1.61364	up	0.85835	0.408179	normal	0.00238408	1.41298	up	0.952603	0	normal	1.38727e-08	-2.06847	down	3.15276e-07	-1.87995	down	0.538689	-0.802859	normal	0.835874	-0.470963	normal	--	--	Molecular Function: ubiquitin-protein transferase activity (GO:0004842);; Molecular Function: protein binding (GO:0005515);; Cellular Component: nucleus (GO:0005634);; Cellular Component: cytosol (GO:0005829);; Biological Process: amino acid transport (GO:0006865);; Biological Process: response to stress (GO:0006950);; Biological Process: negative regulation of abscisic acid-activated signaling p…	--	[O]	Posttranslational modification, protein turnover, chaperones	Probable E3 ubiquitin-protein ligase HIP1 OS=Oryza sativa subsp. japonica (Rice) PE=1 SV=2	RING/U-box superfamily protein, putative isoform 1 [Theobroma cacao]	--
Gorai.001G002200	24.8891	12.8676	12.3507	21.368	22.3506	18.82	14.4115	14.8796	19.0778	25.2422	0.878358	-0.412554	normal	0.776691	0.625182	normal	0.952291	0.11478	normal	0.438819	0.812635	normal	0.911639	0.267249	normal	0.938136	-0.16073	normal	0.944745	0.175243	normal	0.876224	0.405597	normal	0.415762	0.716178	normal	--	--	Molecular Function: sequence-specific DNA binding transcription factor activity (GO:0003700);; Molecular Function: calmodulin binding (GO:0005516);; Cellular Component: nucleus (GO:0005634);; Biological Process: regulation of transcription, DNA-templated (GO:0006355);; Biological Process: iron ion transport (GO:0006826);; Biological Process: nitric oxide mediated signal transduction (GO:0007263);…	--	--	--	Probable WRKY transcription factor 17 GN=WRKY17 OS=Arabidopsis thaliana (Mouse-ear cress) PE=2 SV=2	WRKY11-1 [Gossypium hirsutum]	--
Gorai.001G002300	2.65499	3.05465	3.0064	2.10021	2.653	2.07332	3.09294	1.73526	2.05112	2.48494	0.903813	-0.335593	normal	0.858138	-0.491596	normal	0.96771	0.0177196	normal	0.936909	-0.178963	normal	0.331953	-0.779788	normal	0.939067	-0.0495232	normal	0.946268	-0.072476	normal	0.846024	-0.503651	normal	0.774752	0.522033	normal	--	--	Molecular Function: binding (GO:0005488);; Biological Process: post-embryonic development (GO:0009791);; Cellular Component: nuclear lumen (GO:0031981);; Biological Process: protein modification by small protein conjugation (GO:0032446);; Biological Process: shoot system development (GO:0048367);; Biological Process: reproductive structure development (GO:0048608);; Biological Process: regulation…	--	--	--	Nuclear-pore anchor {ECO:0000303|PubMed:17513499, ECO:0000303|PubMed:21189294} OS=Arabidopsis thaliana (Mouse-ear cress) PE=1 SV=1	Keratin, type I cytoskeletal 27 [Gossypium arboreum]	--
Gorai.001G002400	18.3341	15.896	16.9611	12.4776	13.4799	16.1051	16.5326	12.288	10.7783	12.2154	0.929747	-0.160379	normal	0.872534	-0.33501	normal	0.951837	0.0480569	normal	0.881301	-0.338403	normal	0.808467	-0.463958	normal	0.907871	-0.193459	normal	0.920666	-0.135209	normal	0.796871	-0.52085	normal	0.942329	-0.0161828	normal	--	--	Cellular Component: chloroplast (GO:0009507);;	--	[S]	Function unknown	DeSI-like protein At4g17486 GN=At4g17486 OS=Arabidopsis thaliana (Mouse-ear cress) PE=2 SV=1	hypothetical protein F383_03565 [Gossypium arboreum]	--
Gorai.001G002500	13.8931	1.95918	5.42057	10.6443	9.99405	12.2691	6.5054	8.06783	5.3721	10.4194	0.926816	-0.174415	normal	6.79904e-06	2.38878	up	2.62036e-05	1.71575	up	0.440787	0.815405	normal	0.766252	0.512829	normal	0.144878	-0.979629	normal	0.925928	0.0687048	normal	0.88116	-0.217238	normal	0.879843	0.369095	normal	[RTKL]	--	Molecular Function: protein serine/threonine kinase activity (GO:0004674);; Molecular Function: ATP binding (GO:0005524);; Cellular Component: plasma membrane (GO:0005886);; Biological Process: polysaccharide metabolic process (GO:0005976);; Biological Process: protein phosphorylation (GO:0006468);; Biological Process: protein N-linked glycosylation (GO:0006487);; Biological Process: response to …	--	[T]	Signal transduction mechanisms	Probable receptor-like protein kinase At5g20050 (Precursor) GN=At5g20050 OS=Arabidopsis thaliana (Mouse-ear cress) PE=2 SV=1	Receptor protein kinase [Theobroma cacao]	--
Gorai.001G002700	6.42169	21.821	14.9717	31.5823	33.7863	3.30827	20.0733	29.7196	45.3356	60.0867	0.1221	-0.928007	normal	0.905927	0.536951	normal	0.977575	-0.106453	normal	0.0599107	1.1372	normal	0.0766311	0.971044	normal	0.896934	0.534723	normal	0.469725	0.844511	normal	0.0810332	1.23318	normal	0.0331243	1.00582	normal	[R]	General function prediction only	Molecular Function: inward rectifier potassium channel activity (GO:0005242);; Cellular Component: mitochondrion (GO:0005739);; Cellular Component: endoplasmic reticulum (GO:0005783);; Cellular Component: plasma membrane (GO:0005886);; Biological Process: iron ion transport (GO:0006826);; Biological Process: response to stress (GO:0006950);; Biological Process: cell adhesion (GO:0007155);; Biolog…	--	[PT]	--	Potassium channel AKT1 GN=AKT1 OS=Arabidopsis thaliana (Mouse-ear cress) PE=1 SV=2	potassium channel AKT1 [Gossypium hirsutum]	--
Gorai.001G002800	7.16612	7.16657	8.32218	11.4618	15.088	4.00335	6.10614	5.72264	12.7372	10.6896	0.360042	-0.795886	normal	0.748703	0.627014	normal	0.92509	-0.226513	normal	0.423242	0.816566	normal	0.718738	-0.554898	normal	0.929192	0.159029	normal	0.823849	-0.490701	normal	0.167171	1.06585	normal	0.148653	0.875589	normal	--	--	Molecular Function: sequence-specific DNA binding transcription factor activity (GO:0003700);; Molecular Function: binding (GO:0005488);; Molecular Function: protein binding (GO:0005515);; Cellular Component: cell wall (GO:0005618);; Cellular Component: nucleus (GO:0005634);; Biological Process: regulation of transcription, DNA-templated (GO:0006355);; Biological Process: plastid organization (GO…	--	--	--	Transcription factor PCL1 OS=Oryza sativa subsp. japonica (Rice) PE=2 SV=1	Homeodomain-like superfamily protein [Theobroma cacao]	--
Gorai.001G003200	2.6558	7.01063	2.02389	2.13938	3.43082	2.9118	20.7663	2.87948	7.22882	6.83706	0.916323	0.135065	normal	0.00177692	-1.76085	down	5.5406e-08	1.56034	up	0.632796	0.714484	normal	0.799781	0.494149	normal	4.34679e-05	1.75628	up	0.132697	0.990553	normal	0.00370143	-1.51695	down	0.00574875	1.20873	up	[RTKL]	--	Biological Process: polysaccharide catabolic process (GO:0000272);; Biological Process: respiratory burst involved in defense response (GO:0002679);; Molecular Function: protein serine/threonine kinase activity (GO:0004674);; Molecular Function: protein tyrosine kinase activity (GO:0004713);; Molecular Function: ATP binding (GO:0005524);; Cellular Component: mitochondrion (GO:0005739);; Cellular …	--	--	--	Probable inactive receptor kinase At2g26730 (Precursor) GN=At2g26730 OS=Arabidopsis thaliana (Mouse-ear cress) PE=1 SV=1	Leucine-rich repeat protein kinase family protein [Theobroma cacao]	--
Gorai.001G003300	131.458	64.6415	85.8778	38.9603	57.1322	180.187	45.9948	29.1515	38.4046	63.1739	0.964318	0.452525	normal	0.816627	-0.75192	normal	0.915839	-0.446527	normal	0.82774	-0.693367	normal	2.42947e-06	-1.6323	down	0.970441	-0.0535363	normal	0.975382	0.168935	normal	0.954376	-0.303857	normal	0.00639895	1.10186	up	--	--	Molecular Function: ACP phosphopantetheine attachment site binding involved in fatty acid biosynthetic process (GO:0000036);; Molecular Function: oleoyl-[acyl-carrier-protein] hydrolase activity (GO:0004320);; Biological Process: fatty acid biosynthetic process (GO:0006633);; Cellular Component: chloroplast (GO:0009507);; Molecular Function: myristoyl-[acyl-carrier-protein] hydrolase activity (GO…	K10781|0|tcc:TCM_037945|Fatty acyl-ACP thioesterases B isoform 1; K10781 fatty acyl-ACP thioesterase B [EC:3.1.2.14 3.1.2.21] (A)	--	--	Palmitoyl-acyl carrier protein thioesterase, chloroplastic (Precursor) GN=FATB1 OS=Gossypium hirsutum (Upland cotton) PE=1 SV=1	Myristoyl-acyl carrier thioesterase, chloroplastic [Gossypium arboreum]	Fatty acid biosynthesis (ko00061);; Fatty acid metabolism (ko01212)
Gorai.001G003500	4.78663	4.32198	4.46087	9.28868	7.70821	7.37917	5.02935	4.43552	11.3094	10.2825	0.620873	0.632329	normal	0.212209	1.0864	normal	0.934663	0.149826	normal	0.638516	0.671736	normal	0.920034	-0.0281235	normal	0.901899	0.313085	normal	0.791537	0.519731	normal	0.0283429	1.30539	normal	0.00271721	1.21487	up	[M]	Cell wall/membrane/envelope biogenesis	Biological Process: multicellular organismal development (GO:0007275);;	--	--	--	Nucleolin 2 GN=OSJNBa0058K23.21 OS=Oryza sativa subsp. japonica (Rice) PE=2 SV=2	Uncharacterized protein TCM_037938 [Theobroma cacao]	--
Gorai.001G003700	6.66265	11.1323	9.11305	5.89787	5.37193	6.04102	11.6011	13.4016	12.4222	11.1016	0.92304	-0.122384	normal	0.399017	-0.937208	normal	0.955809	0.0460844	normal	0.481245	-0.780674	normal	0.763535	0.523504	normal	0.0395345	1.10549	normal	0.0798446	1.03877	normal	0.916268	0.173356	normal	0.925116	-0.273128	normal	[I]	Lipid transport and metabolism	Molecular Function: RNA binding (GO:0003723);; Molecular Function: 3-hydroxyisobutyryl-CoA hydrolase activity (GO:0003860);; Cellular Component: mitochondrion (GO:0005739);; Cellular Component: peroxisome (GO:0005777);; Biological Process: fatty acid beta-oxidation (GO:0006635);; Biological Process: isoprenoid metabolic process (GO:0006720);; Biological Process: response to stress (GO:0006950);; …	K05605|0|tcc:TCM_037928|ATP-dependent caseinolytic (Clp) protease/crotonase family protein isoform 2; K05605 3-hydroxyisobutyryl-CoA hydrolase [EC:3.1.2.4] (A)	[I]	Lipid transport and metabolism	3-hydroxyisobutyryl-CoA hydrolase-like protein 3, mitochondrial (Precursor) GN=At4g13360 OS=Arabidopsis thaliana (Mouse-ear cress) PE=2 SV=2	ATP-dependent caseinolytic (Clp) protease/crotonase family protein isoform 2 [Theobroma cacao]	Valine, leucine and isoleucine degradation (ko00280);; beta-Alanine metabolism (ko00410);; Propanoate metabolism (ko00640);; Carbon metabolism (ko01200)
Gorai.001G003900	4.57396	12.0681	7.80617	4.10534	3.851	2.59896	8.31101	4.45745	3.53078	3.37016	0.432526	-0.82584	normal	0.00920876	-1.54492	down	0.617274	-0.575905	normal	0.19178	-0.999234	normal	0.382011	-0.78162	normal	0.895023	-0.212477	normal	0.903844	-0.178112	normal	0.135413	-1.12893	normal	0.874745	-0.40531	normal	--	--	Biological Process: embryo development ending in seed dormancy (GO:0009793);; Cellular Component: membrane (GO:0016020);;	--	[S]	Function unknown	--	Serinc-domain containing serine and sphingolipid biosynthesis protein isoform 2 [Theobroma cacao]	--
Gorai.001G004000	30.8404	35.1102	52.4197	19.1759	26.0769	44.315	29.7345	24.2969	16.2862	21.8782	0.903326	0.463814	normal	0.519503	-0.93975	normal	0.955518	-0.30551	normal	0.185835	-1.01684	normal	0.0127984	-1.11722	normal	0.931495	-0.277802	normal	0.945505	-0.272122	normal	0.544247	-0.85682	normal	0.965226	-0.177781	normal	--	--	Biological Process: cell morphogenesis involved in differentiation (GO:0000904);; Molecular Function: catalytic activity (GO:0003824);; Molecular Function: structural constituent of cell wall (GO:0005199);; Molecular Function: protein binding (GO:0005515);; Cellular Component: extracellular region (GO:0005576);; Cellular Component: plant-type cell wall (GO:0009505);; Cellular Component: plasmodes…	--	--	--	Leucine-rich repeat extensin-like protein 3 (Precursor) GN=LRX3 OS=Arabidopsis thaliana (Mouse-ear cress) PE=1 SV=1	Leucine-rich repeat family protein [Theobroma cacao]	--
Gorai.001G004200	16.6247	13.1615	14.5449	20.173	18.008	17.805	13.751	12.9951	14.7849	16.0139	0.950756	0.12489	normal	0.801038	0.620606	normal	0.959157	0.107576	normal	0.928458	0.253511	normal	0.934378	-0.203299	normal	0.88821	-0.408481	normal	0.946867	-0.138467	normal	0.92908	0.160696	normal	0.923523	0.312952	normal	--	--	Cellular Component: nucleus (GO:0005634);; Biological Process: embryo development ending in seed dormancy (GO:0009793);; Biological Process: seed maturation (GO:0010431);; Biological Process: post-translational protein modification (GO:0043687);; Biological Process: positive regulation of transcription, DNA-templated (GO:0045893);;	--	[K]	Transcription	Trihelix transcription factor ASIL1 {ECO:0000305} OS=Arabidopsis thaliana (Mouse-ear cress) PE=1 SV=1	Alcohol dehydrogenase transcription factor Myb/SANT-like family protein, putative isoform 1 [Theobroma cacao]	--
Gorai.001G004300	1.44904	1.18064	1.26192	2.01233	2.34812	3.02551	2.93108	2.4883	2.02427	4.64675	0.20198	1.06536	normal	0.707772	0.769753	normal	0.0156319	1.33747	normal	0.655275	0.802129	normal	0.456503	0.899249	normal	0.911448	-0.0189038	normal	0.239782	0.964587	normal	0.808425	-0.502837	normal	0.305766	0.87131	normal	[C]	Energy production and conversion	Molecular Function: retinal dehydrogenase activity (GO:0001758);; Molecular Function: 3-chloroallyl aldehyde dehydrogenase activity (GO:0004028);; Molecular Function: ATP binding (GO:0005524);; Cellular Component: cell wall (GO:0005618);; Cellular Component: mitochondrion (GO:0005739);; Cellular Component: peroxisome (GO:0005777);; Cellular Component: cytosol (GO:0005829);; Biological Process: ce…	K12355|0|tcc:TCM_037908|Aldehyde dehydrogenase 2C4; K12355 coniferyl-aldehyde dehydrogenase [EC:1.2.1.68] (A)	[C]	Energy production and conversion	Aldehyde dehydrogenase family 2 member C4 GN=MOB24.3 OS=Arabidopsis thaliana (Mouse-ear cress) PE=1 SV=2	Aldehyde dehydrogenase 2C4 [Theobroma cacao]	Phenylpropanoid biosynthesis (ko00940)
Gorai.001G004500	13.605	15.0316	18.0379	10.5474	12.0971	15.9611	15.8627	19.223	14.9437	15.9587	0.936706	0.228078	normal	0.826689	-0.551482	normal	0.965975	0.0614764	normal	0.746632	-0.618383	normal	0.956773	0.0623149	normal	0.808051	0.513742	normal	0.883116	0.408947	normal	0.938557	-0.0449782	normal	0.941257	-0.277918	normal	--	--	Biological Process: multicellular organismal development (GO:0007275);; Biological Process: lipid biosynthetic process (GO:0008610);; Cellular Component: intracellular membrane-bounded organelle (GO:0043231);; Biological Process: cellular metabolic process (GO:0044237);; Biological Process: small molecule metabolic process (GO:0044281);; Cellular Component: cytoplasmic part (GO:0044444);; Biologi…	--	--	--	FRIGIDA-like protein 4a GN=FRL4A OS=Arabidopsis thaliana (Mouse-ear cress) PE=2 SV=1	Protein FRIGIDA -like protein [Gossypium arboreum]	--
Gorai.001G004600	9.11496	3.95461	3.02148	4.26157	3.36108	12.6208	5.82598	2.73932	1.19978	3.05519	0.84268	0.49326	normal	0.926483	0.142584	normal	0.909777	0.534995	normal	0.957845	0.0589776	normal	--	--	--	0.433239	-1.57996	normal	0.94575	-0.089252	normal	0.184627	-1.81999	normal	--	--	--	--	--	--	--	--	--	--	UvrABC system A [Gossypium arboreum]	--
Gorai.001G004700	11.1284	9.56213	5.05038	4.0228	8.3224	2.44427	2.52932	0.650953	2.92236	2.23857	6.3209e-06	-2.1238	down	0.137082	-1.27007	normal	2.62197e-05	-1.84846	down	0.796843	0.541751	normal	2.35197e-06	-2.96119	down	0.870569	-0.460731	normal	0.000801016	-1.86312	down	0.917785	0.137263	normal	0.534084	1.59207	normal	--	--	--	--	--	--	--	Uncharacterized protein TCM_037899 [Theobroma cacao]	--
Gorai.001G004800	2.04688	1.48052	1.59971	0.524244	0.929251	6.06849	4.28312	3.29316	1.53289	2.78038	0.00588857	1.51088	up	0.577645	-1.41648	normal	0.00952265	1.49668	up	0.866653	-0.808567	normal	0.269388	1.12005	normal	0.525582	1.43189	normal	0.105524	1.53842	normal	0.0760766	-1.46581	normal	0.905138	-0.41558	normal	--	--	--	--	--	--	--	Late embryogenesis abundant (LEA) hydroxyproline-rich glycoprotein family isoform 1 [Theobroma cacao]	--
Gorai.001G004900	103.002	33.4571	37.9265	61.729	63.7661	69.4249	32.6391	23.6419	23.5707	47.3259	0.784664	-0.534584	normal	0.535715	0.842321	normal	0.945332	-0.0857324	normal	0.52658	0.754357	normal	0.571709	-0.660562	normal	0.00187291	-1.37693	down	0.857819	-0.433125	normal	0.847824	-0.389865	normal	0.0585747	0.976267	normal	--	--	--	--	--	--	--	Uncharacterized protein TCM_037897 [Theobroma cacao]	--
Gorai.001G005000	2.50851	2.33055	2.06414	0.751745	1.23047	4.60116	5.68892	2.79274	1.64989	3.42834	0.483028	0.888765	normal	0.305554	-1.46369	normal	0.024729	1.25514	normal	0.876354	-0.65081	normal	0.862455	0.484743	normal	0.716713	1.05613	normal	0.068089	1.47186	normal	0.016945	-1.63077	normal	0.925294	0.314698	normal	[R]	General function prediction only	Molecular Function: DNA binding (GO:0003677);; Molecular Function: sequence-specific DNA binding transcription factor activity (GO:0003700);; Molecular Function: GTPase activity (GO:0003924);; Molecular Function: GTP binding (GO:0005525);; Cellular Component: nucleus (GO:0005634);; Cellular Component: vacuolar membrane (GO:0005774);; Cellular Component: endoplasmic reticulum (GO:0005783);; Cellul…	K07889|4.42142e-124|tcc:TCM_037896|Ras-related small GTP-binding family protein; K07889 Ras-related protein Rab-5C (A)	[U]	Intracellular trafficking, secretion, and vesicular transport	Ras-related protein Rab5 GN=RAB5 OS=Nicotiana tabacum (Common tobacco) PE=2 SV=1	Ras-related small GTP-binding family protein [Theobroma cacao]	Endocytosis (ko04144);; Phagosome (ko04145)
Gorai.001G005200	13.7128	8.1156	10.5158	2.0661	4.65458	63.715	14.2448	39.084	11.8809	23.2559	1.19832e-11	2.16954	up	0.000122898	-2.00559	down	0.0844918	0.815767	normal	0.073541	-1.08858	normal	4.48081e-09	1.95262	up	7.09499e-12	2.59489	up	4.25437e-10	2.25764	up	0.935997	-0.180835	normal	0.315621	-0.791049	normal	--	--	--	--	[Z]	Cytoskeleton	--	IST1-like protein [Gossypium arboreum]	--
Gorai.001G005500	63.9226	23.8635	36.1445	46.6467	34.2467	67.0247	25.0509	34.8925	28.5798	38.8754	0.97871	0.0881527	normal	0.522566	0.933953	normal	0.971419	0.0399419	normal	0.962292	-0.0517934	normal	0.967561	-0.00784407	normal	0.654264	-0.698302	normal	0.960018	0.178888	normal	0.93683	0.251706	normal	0.972794	0.129378	normal	--	--	--	--	--	--	--	Thermosome subunit gamma [Gossypium arboreum]	--
Gorai.001G005600	93.7694	6.12653	16.2814	22.0444	37.7432	90.3927	12.9737	13.9307	8.61194	18.9542	0.986874	-0.0336291	normal	0.000405718	1.83544	up	0.00220182	1.08537	up	0.0270645	1.20428	normal	0.938982	-0.212038	normal	0.00197323	-1.33496	down	0.13033	-0.977578	normal	0.823731	-0.522824	normal	0.877635	0.43396	normal	[O]	Posttranslational modification, protein turnover, chaperones	Molecular Function: fatty-acyl-CoA binding (GO:0000062);; Molecular Function: catalytic activity (GO:0003824);; Molecular Function: protein binding (GO:0005515);; Molecular Function: ATP binding (GO:0005524);; Cellular Component: endoplasmic reticulum (GO:0005783);; Cellular Component: plasma membrane (GO:0005886);; Biological Process: ATP catabolic process (GO:0006200);; Biological Process: prot…	--	[O]	Posttranslational modification, protein turnover, chaperones	Protein cfxQ homolog GN=cfxQ OS=Cyanidium caldarium PE=3 SV=1	AAA-type ATPase family protein / ankyrin repeat family protein isoform 1 [Theobroma cacao]	--
Gorai.001G005700	4.45313	1.20972	1.45324	4.01165	3.86911	3.93896	3.30284	4.7271	4.06793	6.05549	0.91964	-0.14821	normal	0.0113307	1.61146	normal	0.00100647	1.42676	up	0.0217523	1.35231	normal	8.81956e-05	1.688	up	0.916205	0.0414206	normal	0.640661	0.649038	normal	0.867895	0.303391	normal	0.900851	0.318886	normal	--	--	Molecular Function: protein serine/threonine kinase activity (GO:0004674);; Molecular Function: ATP binding (GO:0005524);; Cellular Component: plasma membrane (GO:0005886);; Biological Process: protein phosphorylation (GO:0006468);; Biological Process: response to wounding (GO:0009611);; Biological Process: response to fungus (GO:0009620);; Biological Process: abscisic acid-activated signaling pa…	--	[T]	Signal transduction mechanisms	Proline-rich receptor-like protein kinase PERK1 GN=PERK1 OS=Arabidopsis thaliana (Mouse-ear cress) PE=2 SV=1	Proline extensin-like receptor kinase 1 [Theobroma cacao]	--
Gorai.001G005800	17.7523	17.3267	11.7432	19.1094	20.9146	18.3788	24.0461	25.6839	16.3841	18.7181	0.939266	0.0803732	normal	0.909388	-0.111793	normal	0.653873	0.554495	normal	0.545675	0.739365	normal	0.00917562	1.15801	up	0.929823	-0.00726293	normal	0.937863	-0.0632443	normal	0.75286	-0.616616	normal	0.816966	-0.484715	normal	[S]	Function unknown	--	--	--	--	--	Orotate phosphoribosyltransferase [Gossypium arboreum]	--
Gorai.001G005900	1.74846	4.67349	2.01611	0.652294	0.949328	1.01653	4.89706	0.98381	1.69395	1.32214	0.664682	-0.756911	normal	3.0609e-07	-2.78691	down	0.946195	0.0461	normal	0.404011	-0.982611	normal	0.288766	-0.998135	normal	0.0608275	1.39385	normal	0.8718	0.422914	normal	0.019956	-1.41332	normal	0.912388	0.417671	normal	--	--	--	--	--	--	--	Actin-binding LIM 3 [Gossypium arboreum]	--
Gorai.001G006000	5.96213	3.89787	2.33482	1.49385	1.30656	8.16089	3.27266	0.758781	0.618635	0.953709	0.800021	0.481186	normal	0.508518	-0.895097	normal	0.937678	-0.0688223	normal	0.586848	-0.84466	normal	0.0168008	-1.50998	normal	0.27244	-1.17237	normal	0.919333	-0.121902	normal	0.00178163	-1.92473	down	0.920367	0.520343	normal	--	--	Molecular Function: Rho guanyl-nucleotide exchange factor activity (GO:0005089);; Cellular Component: nucleus (GO:0005634);; Cellular Component: cytosol (GO:0005829);; Cellular Component: plasma membrane (GO:0005886);; Biological Process: membrane fusion (GO:0006944);; Cellular Component: chloroplast (GO:0009507);; Biological Process: embryo development ending in seed dormancy (GO:0009793);; Biol…	--	--	--	Rho guanine nucleotide exchange factor 8 GN=ROPGEF8 OS=Arabidopsis thaliana (Mouse-ear cress) PE=1 SV=1	RHO guanyl-nucleotide exchange factor 8, putative [Theobroma cacao]	--
Gorai.001G006100	10.0791	13.1736	12.5416	26.145	12.7393	10.4565	9.41509	11.7123	21.8066	16.7326	0.945774	0.0611817	normal	0.368012	1.0149	normal	0.775249	-0.48759	normal	0.944091	0.0147874	normal	0.946797	-0.0984691	normal	0.950982	-0.244853	normal	0.889621	0.415694	normal	0.0266766	1.31176	normal	0.794016	0.523189	normal	--	--	Biological Process: tRNA 5'-leader removal (GO:0001682);; Molecular Function: ribonuclease P activity (GO:0004526);; Cellular Component: nucleus (GO:0005634);; Cellular Component: mitochondrion (GO:0005739);; Biological Process: mRNA processing (GO:0006397);; Cellular Component: chloroplast (GO:0009507);; Biological Process: snoRNA processing (GO:0043144);;	K18213|0|tcc:TCM_037856|Aceous RNase P 1, putative isoform 1; K18213 proteinaceous RNase P [EC:3.1.26.5] (A)	[R]	General function prediction only	Proteinaceous RNase P 1, chloroplastic/mitochondrial (Precursor) GN=PRORP1 OS=Arabidopsis thaliana (Mouse-ear cress) PE=1 SV=1	hypothetical protein F383_06183 [Gossypium arboreum]	RNA transport (ko03013)
Gorai.001G006200	1.30021	2.67675	2.02514	0.756158	1.14494	5.68405	5.18376	5.25871	5.22119	5.0098	8.78296e-08	2.10571	up	0.00585097	-1.79083	down	0.039662	0.961952	normal	0.537373	-0.852161	normal	0.0037064	1.32066	up	1.92775e-10	2.76024	up	1.17573e-06	2.1046	up	0.910186	0.0382946	normal	0.941748	-0.0811577	normal	--	--	Molecular Function: nucleotide binding (GO:0000166);; Molecular Function: ATP binding (GO:0005524);; Cellular Component: cell wall (GO:0005618);; Cellular Component: nuclear envelope (GO:0005635);; Cellular Component: nucleoplasm (GO:0005654);; Cellular Component: nucleolus (GO:0005730);; Cellular Component: Golgi apparatus (GO:0005794);; Cellular Component: spindle (GO:0005819);; Cellular Compon…	--	[O]	Posttranslational modification, protein turnover, chaperones	Cell division control protein 48 homolog B GN=CDC48B OS=Arabidopsis thaliana (Mouse-ear cress) PE=2 SV=1	Cell division control 48 B -like protein [Gossypium arboreum]	--
Gorai.001G006400	1.19787	3.14733	1.13771	0.176727	1.21343	1.74699	22.9891	2.6664	1.28994	2.08671	0.80504	0.577144	normal	4.45219e-09	-3.70823	down	0	2.87748	up	0.920766	0.0423441	normal	0.0822162	1.1592	normal	0.000301724	2.58796	up	0.641313	0.749765	normal	0	-4.0479	down	0.891071	-0.36903	normal	[I]	Lipid transport and metabolism	Molecular Function: nucleotide binding (GO:0000166);; Molecular Function: mRNA binding (GO:0003729);; Molecular Function: 3-hydroxyacyl-CoA dehydrogenase activity (GO:0003857);; Molecular Function: dodecenoyl-CoA delta-isomerase activity (GO:0004165);; Molecular Function: enoyl-CoA hydratase activity (GO:0004300);; Cellular Component: cell wall (GO:0005618);; Cellular Component: nucleolus (GO:000…	K10527|0|tcc:TCM_037853|Enoyl-CoA hydratase/isomerase family; K10527 enoyl-CoA hydratase/3-hydroxyacyl-CoA dehydrogenase [EC:4.2.1.17 1.1.1.35 1.1.1.211] (A)	[I]	Lipid transport and metabolism	3-hydroxyacyl-CoA dehydrogenase GN=AIM1 OS=Arabidopsis thaliana (Mouse-ear cress) PE=1 SV=1	Enoyl-CoA hydratase/isomerase family [Theobroma cacao]	Fatty acid degradation (ko00071);; alpha-Linolenic acid metabolism (ko00592);; Fatty acid metabolism (ko01212)
Gorai.001G006500	1.08864	1.09454	1.22427	0.933704	1.53394	1.65771	1.26327	1.2533	1.80174	1.83438	0.776224	0.600709	normal	0.883297	-0.245552	normal	0.927436	0.231105	normal	0.889972	0.290617	normal	0.915984	-0.00041732	normal	0.377527	0.950416	normal	0.896456	0.236927	normal	0.802002	0.519472	normal	0.841262	0.523402	normal	--	--	Biological Process: microtubule cytoskeleton organization (GO:0000226);; Biological Process: telomere maintenance (GO:0000723);; Cellular Component: nucleus (GO:0005634);; Biological Process: DNA-dependent DNA replication (GO:0006261);; Biological Process: chromatin silencing (GO:0006342);; Biological Process: regulation of meristem structural organization (GO:0009934);; Biological Process: regul…	--	[P]	Inorganic ion transport and metabolism	Protein tesmin/TSO1-like CXC 5 GN=TCX5 OS=Arabidopsis thaliana (Mouse-ear cress) PE=1 SV=1	Tesmin/TSO1-like CXC domain-containing protein [Theobroma cacao]	--
Gorai.001G006600	14.1427	13.4265	13.1092	13.218	17.4813	16.2601	12.9584	15.4418	12.6118	13.9714	0.936159	0.204553	normal	0.922459	-0.0779668	normal	0.959325	-0.0575515	normal	0.896825	0.363215	normal	0.929768	0.219931	normal	0.938219	-0.0460506	normal	0.91556	-0.307331	normal	0.927035	-0.0114963	normal	0.949149	-0.168788	normal	[RTKL]	--	Biological Process: mitotic cell cycle (GO:0000278);; Biological Process: cytokinesis (GO:0000910);; Molecular Function: protein serine/threonine kinase activity (GO:0004674);; Molecular Function: cyclin-dependent protein serine/threonine kinase activity (GO:0004693);; Molecular Function: protein tyrosine kinase activity (GO:0004713);; Molecular Function: protein binding (GO:0005515);; Molecular …	--	[R]	General function prediction only	Cyclin-dependent kinase F-1 GN=F19B15.10 OS=Arabidopsis thaliana (Mouse-ear cress) PE=1 SV=1	CDK-activating kinase 1AT [Theobroma cacao]	--
Gorai.001G007000	20.0768	15.158	14.2212	35.0693	31.5923	12.0571	7.96425	7.29328	14.6531	13.7919	0.49316	-0.706704	normal	0.121109	1.21977	normal	0.0231712	-0.921616	normal	0.0645269	1.11208	normal	0.0560673	-0.992827	normal	0.00519391	-1.25729	down	0.010837	-1.19998	normal	0.339273	0.937527	normal	0.0962524	0.899435	normal	--	--	Biological Process: root hair cell differentiation (GO:0048765);; Biological Process: regulation of biological process (GO:0050789);;	--	--	--	Transcription factor bHLH68 GN=F19B15.130 OS=Arabidopsis thaliana (Mouse-ear cress) PE=2 SV=2	Transcription factor bHLH68 -like protein [Gossypium arboreum]	--
Gorai.001G007100	2.61973	4.57322	3.47219	3.88382	2.92485	4.16727	4.41928	5.32457	4.04264	4.29767	0.618385	0.698092	normal	0.871037	-0.244101	normal	0.939158	-0.0588071	normal	0.890643	-0.246889	normal	0.548969	0.7019	normal	0.908062	0.0966968	normal	0.708563	0.621784	normal	0.894606	-0.0357794	normal	0.894199	-0.333018	normal	[ER]	--	Molecular Function: nucleotide binding (GO:0000166);; Molecular Function: binding (GO:0005488);; Cellular Component: mitochondrion (GO:0005739);; Cellular Component: mitochondrial matrix (GO:0005759);; Cellular Component: plasma membrane (GO:0005886);; Biological Process: glutamate biosynthetic process (GO:0006537);; Biological Process: glutamine metabolic process (GO:0006541);; Molecular Functio…	K18914|0|tcc:TCM_037838|Pyridine nucleotide-disulfide oxidoreductase family protein isoform 1; K18914 adrenodoxin-NADP+ reductase [EC:1.18.1.6] (A)	[F]	Nucleotide transport and metabolism	NADPH:adrenodoxin oxidoreductase, mitochondrial (Precursor) OS=Arabidopsis thaliana (Mouse-ear cress) PE=1 SV=1	adrenodoxin oxidoreductase, mitochondrial [Gossypium arboreum]	--
Gorai.001G007200	16.2651	16.5218	15.048	8.59086	10.5441	8.89583	10.6655	9.67729	2.45919	3.47141	0.248652	-0.841925	normal	0.435166	-0.908783	normal	0.439713	-0.662026	normal	0.812864	-0.481989	normal	0.635482	-0.618025	normal	0.000510915	-1.70282	down	0.0014832	-1.53533	down	0.000531974	-1.88293	down	0.00200856	-1.40229	down	[K]	Transcription	Cellular Component: DNA-directed RNA polymerase IV complex (GO:0000418);; Cellular Component: DNA-directed RNA polymerase V complex (GO:0000419);; Molecular Function: DNA binding (GO:0003677);; Molecular Function: DNA-directed RNA polymerase activity (GO:0003899);; Cellular Component: DNA-directed RNA polymerase II, core complex (GO:0005665);; Biological Process: transcription, DNA-templated (GO:…	K03013|3.84898e-139|tcc:TCM_037836|Eukaryotic rpb5 RNA polymerase subunit family protein isoform 1; K03013 DNA-directed RNA polymerases I, II, and III subunit RPABC1 (A)	[K]	Transcription	DNA-directed RNA polymerases II and IV subunit 5A OS=Arabidopsis thaliana (Mouse-ear cress) PE=1 SV=1	dna-directed rna polymerases i, ii, and iii subunit rpabc1 [Gossypium arboreum]	Purine metabolism (ko00230);; Pyrimidine metabolism (ko00240);; RNA polymerase (ko03020)
Gorai.001G007400	35.8053	6.20518	13.8638	16.446	19.3652	31.1949	9.30259	7.69338	7.33534	6.77767	0.944531	-0.293776	normal	0.0162588	1.45541	normal	0.841313	0.415448	normal	0.823749	0.522498	normal	0.2047	-0.854675	normal	0.00039645	-1.48244	down	0.000277029	-1.50064	down	0.854728	-0.380528	normal	0.936815	-0.128266	normal	[RTKL]	--	Molecular Function: protein serine/threonine kinase activity (GO:0004674);; Molecular Function: binding (GO:0005488);; Molecular Function: ATP binding (GO:0005524);; Cellular Component: nucleus (GO:0005634);; Cellular Component: cytoplasm (GO:0005737);; Biological Process: DNA metabolic process (GO:0006259);; Biological Process: protein phosphorylation (GO:0006468);; Biological Process: response …	--	[T]	Signal transduction mechanisms	Casein kinase I isoform delta-like GN=At4g26100 OS=Arabidopsis thaliana (Mouse-ear cress) PE=2 SV=2	hypothetical protein F383_00258 [Gossypium arboreum]	--
Gorai.001G007500	5.58354	6.12794	8.18237	15.3394	12.5995	9.68433	6.60819	11.7144	14.1227	12.683	0.334157	0.810621	normal	0.0487169	1.3243	normal	0.93835	0.0893586	normal	0.702096	0.617345	normal	0.753503	0.523212	normal	0.933199	-0.0797749	normal	0.932828	0.0303785	normal	0.0639461	1.21142	normal	0.94232	0.121099	normal	--	--	Cellular Component: cytoplasm (GO:0005737);; Molecular Function: methyltransferase activity (GO:0008168);; Biological Process: photomorphogenesis (GO:0009640);; Biological Process: cullin deneddylation (GO:0010388);; Biological Process: protein ubiquitination (GO:0016567);; Biological Process: histone methylation (GO:0016571);; Biological Process: protein deubiquitination (GO:0016579);; Biologica…	K15190|5.93413e-149|tcc:TCM_037826|S-adenosyl-L-methionine-dependent methyltransferases superfamily protein, putative; K15190 7SK snRNA methylphosphate capping enzyme [EC:2.1.1.-] (A)	[R]	General function prediction only	Probable RNA methyltransferase At5g51130 GN=At5g51130 OS=Arabidopsis thaliana (Mouse-ear cress) PE=2 SV=1	7SK snRNA methylphosphate capping enzyme [Gossypium arboreum]	--
Gorai.001G007600	59.8978	21.0433	33.8799	22.6964	40.5571	60.9333	29.1502	29.7576	12.9663	22.0203	0.989565	0.0383133	normal	0.965726	0.0949686	normal	0.900609	0.462532	normal	0.976367	0.247219	normal	0.977857	-0.194228	normal	0.477875	-0.801462	normal	0.385865	-0.878011	normal	0.200703	-1.11283	normal	0.936955	-0.441931	normal	[RTKL]	--	Biological Process: regulation of protein phosphorylation (GO:0001932);; Molecular Function: protein serine/threonine kinase activity (GO:0004674);; Molecular Function: cGMP-dependent protein kinase activity (GO:0004692);; Molecular Function: protein serine/threonine phosphatase activity (GO:0004722);; Molecular Function: protein binding (GO:0005515);; Molecular Function: ATP binding (GO:0005524)…	--	[T]	Signal transduction mechanisms	Probable inactive cyclic nucleotide-dependent protein kinase At2g20050 GN=At2g20050/At2g20040 OS=Arabidopsis thaliana (Mouse-ear cress) PE=2 SV=2	hypothetical protein F383_14397 [Gossypium arboreum]	--
Gorai.001G007900	20.3223	22.0365	23.7979	9.77609	11.1764	14.0998	19.2056	14.0836	12.9257	8.90232	0.792823	-0.531854	normal	0.169358	-1.14907	normal	0.953911	-0.248491	normal	0.0809426	-1.07969	normal	0.37172	-0.7706	normal	0.876715	0.399487	normal	0.911355	-0.2912	normal	0.882423	-0.447282	normal	0.648237	-0.606727	normal	--	--	Biological Process: polysaccharide biosynthetic process (GO:0000271);; Molecular Function: catalytic activity (GO:0003824);; Cellular Component: Golgi apparatus (GO:0005794);; Cellular Component: membrane (GO:0016020);; Molecular Function: transferase activity (GO:0016740);; Biological Process: cell wall biogenesis (GO:0042546);;	--	[GMW]	--	Probable glycosyltransferase At5g03795 GN=At5g03795 OS=Arabidopsis thaliana (Mouse-ear cress) PE=3 SV=2	Exostosin family protein [Theobroma cacao]	--
Gorai.001G008100	0.607456	0.428856	2.64467	1.61999	2.31455	0.720139	0.465285	0.0584718	1.17244	1.43362	--	--	--	0.24505	1.64806	normal	--	--	--	0.913752	-0.146929	normal	2.78098e-08	-4.2889	down	0.895111	-0.438322	normal	0.805721	-0.645871	normal	0.681985	1.2699	normal	0.000809052	3.31888	up	--	--	Molecular Function: sequence-specific DNA binding transcription factor activity (GO:0003700);; Cellular Component: nucleus (GO:0005634);; Biological Process: transcription, DNA-templated (GO:0006351);; Cellular Component: plastid (GO:0009536);; Biological Process: embryo development ending in seed dormancy (GO:0009793);; Biological Process: multidimensional cell growth (GO:0009825);; Biological P…	K09286|6.96655e-105|tcc:TCM_037811|Integrase-type DNA-binding superfamily protein; K09286 EREBP-like factor (A)	--	--	Dehydration-responsive element-binding protein 3 GN=F15N18.180 OS=Arabidopsis thaliana (Mouse-ear cress) PE=2 SV=1	Integrase-type DNA-binding superfamily protein [Theobroma cacao]	--
Gorai.001G008300	3.41199	0.428386	0.410221	0.394404	0.832704	0.526858	0.616639	0.175172	0	0.147689	0.000458424	-2.52022	down	--	--	--	--	--	--	--	--	--	--	--	--	--	--	--	--	--	--	--	--	--	--	--	--	--	--	Biological Process: reproduction (GO:0000003);; Biological Process: cell cycle process (GO:0022402);;	--	--	--	Nuclear pore complex protein NUP214 {ECO:0000303|PubMed:21189294} OS=Arabidopsis thaliana (Mouse-ear cress) PE=1 SV=1	Pentatricopeptide repeat-containing, chloroplastic -like protein [Gossypium arboreum]	--
Gorai.001G008400	0.529498	0.430054	0.754258	0.463095	1.1285	0.0521508	0.203801	0.05152	0.328189	0.433105	--	--	--	--	--	--	--	--	--	0.921375	0.502626	normal	0.0580687	-2.81831	normal	--	--	--	0.588574	-1.27526	normal	--	--	--	--	--	--	[LKJ]	--	Molecular Function: nucleic acid binding (GO:0003676);; Molecular Function: helicase activity (GO:0004386);; Molecular Function: protein binding (GO:0005515);; Molecular Function: ATP binding (GO:0005524);; Cellular Component: nucleolus (GO:0005730);; Cellular Component: vacuolar membrane (GO:0005774);; Cellular Component: cytosol (GO:0005829);; Cellular Component: plasma membrane (GO:0005886);; …	--	[A]	RNA processing and modification	DEAD-box ATP-dependent RNA helicase 38 GN=T4D2.40 OS=Arabidopsis thaliana (Mouse-ear cress) PE=1 SV=2	DEAD-box ATP-dependent RNA helicase 38 -like protein [Gossypium arboreum]	--
Gorai.001G008500	3.33034	1.13282	2.13279	0.147753	0.843234	8.09827	0.533803	0.3975	0.521386	0.478276	0.00607082	1.26532	up	0.0172241	-2.51741	normal	0.654124	-1.07812	normal	0.160966	-1.32617	normal	0.000173372	-2.32125	down	--	--	--	0.876644	-0.736773	normal	0.9559	0.0387608	normal	--	--	--	--	--	Cellular Component: mitochondrion (GO:0005739);; Biological Process: chromosome segregation (GO:0007059);; Biological Process: meiosis I (GO:0007127);; Biological Process: sugar mediated signaling pathway (GO:0010182);; Biological Process: chloroplast RNA processing (GO:0031425);; Biological Process: regulation of organelle organization (GO:0033043);; Biological Process: anatomical structure deve…	--	[R]	General function prediction only	Pentatricopeptide repeat-containing protein At1g77170 GN=PCMP-E21 OS=Arabidopsis thaliana (Mouse-ear cress) PE=2 SV=1	PREDICTED: pentatricopeptide repeat-containing protein At1g77170 [Prunus mume]	--
Gorai.001G008600	136.417	0.925405	75.1177	23.9543	48.2044	130.041	1.39742	6.5979	1.12205	13.3257	0.975017	-0.0604974	normal	1.42109e-14	4.43227	up	0.955945	0.52143	normal	0.685243	-0.686154	normal	0	-3.52297	down	0	-4.27189	down	3.25793e-06	-1.82086	down	0.961301	-0.178327	normal	0.133056	1.00483	normal	--	--	--	--	--	--	Lachrymatory-factor synthase (Precursor) GN=LFS OS=Allium cepa (Onion) PE=1 SV=1	Polyketide cyclase/dehydrase and lipid transport superfamily protein [Theobroma cacao]	--
Gorai.001G008700	120.601	2.00744	17.5093	21.2216	33.6554	151.72	4.44846	60.6638	8.45528	38.5887	0.966413	0.32009	normal	1.13641e-10	3.27778	up	0.0774639	1.19347	normal	0.517512	0.771336	normal	3.39798e-06	1.63732	up	0.00503868	-1.30226	down	0.94507	0.197302	normal	0.459376	0.871406	normal	0.563813	-0.672412	normal	--	--	--	--	--	--	Formin-like protein 6 OS=Oryza sativa subsp. japonica (Rice) PE=2 SV=2	Uncharacterized protein TCM_037801 [Theobroma cacao]	--
Gorai.001G008800	8.1288	1.3826	2.89094	2.59159	5.23717	4.22626	3.02862	1.00796	1.38002	1.90832	0.0956587	-0.938553	normal	0.505791	0.870527	normal	0.0135889	1.12268	normal	0.299148	0.89555	normal	0.00204802	-1.47748	down	0.174265	-1.01148	normal	0.0023211	-1.40127	down	0.110796	-1.18877	normal	0.262823	0.963857	normal	--	--	Biological Process: RNA processing (GO:0006396);; Biological Process: defense response (GO:0006952);; Biological Process: cell communication (GO:0007154);; Biological Process: biosynthetic process (GO:0009058);; Biological Process: regulation of cellular metabolic process (GO:0031323);; Biological Process: posttranscriptional gene silencing by RNA (GO:0035194);; Biological Process: single organis…	K11699|0|cit:102621864|probable RNA-dependent RNA polymerase 3-like; K11699 RNA-dependent RNA polymerase [EC:2.7.7.48] (A)	[A]	RNA processing and modification	Probable RNA-dependent RNA polymerase 5 GN=F6F22.4 OS=Arabidopsis thaliana (Mouse-ear cress) PE=2 SV=2	putative RNA-dependent RNA polymerase 5 -like protein [Gossypium arboreum]	--
Gorai.001G008900	149.137	39.913	80.1777	93.8482	105.081	124.817	91.5345	118.468	57.2527	76.9681	0.985966	-0.239292	normal	0.202854	1.20949	normal	2.90083e-05	1.24032	up	0.972066	0.349507	normal	0.904062	0.561266	normal	0.782269	-0.688129	normal	0.951205	-0.45227	normal	0.888144	-0.662533	normal	0.770456	-0.669372	normal	[C]	Energy production and conversion	Molecular Function: malate dehydrogenase (decarboxylating) (NAD+) activity (GO:0004471);; Molecular Function: malate dehydrogenase (decarboxylating) (NADP+) activity (GO:0004473);; Molecular Function: ATP binding (GO:0005524);; Cellular Component: cell wall (GO:0005618);; Cellular Component: cytoplasm (GO:0005737);; Cellular Component: mitochondrion (GO:0005739);; Cellular Component: vacuolar mem…	K00029|0|tcc:TCM_034707|NADP-dependent malic enzyme; K00029 malate dehydrogenase (oxaloacetate-decarboxylating)(NADP+) [EC:1.1.1.40] (A)	[C]	Energy production and conversion	NADP-dependent malic enzyme OS=Vitis vinifera (Grape) PE=2 SV=1	NADP-dependent malic enzyme [Theobroma cacao]	Pyruvate metabolism (ko00620);; Carbon fixation in photosynthetic organisms (ko00710);; Carbon metabolism (ko01200)
Gorai.001G009100	31.1026	27.2036	21.2752	51.1668	32.2943	2.54704	6.47997	10.1492	1.75799	3.69398	0	-3.46823	down	0.438959	0.936954	normal	3.49585e-11	-2.10657	down	0.694042	0.637606	normal	0.0573521	-1.03126	normal	0	-4.712	down	1.9984e-15	-3.17944	down	0.0397284	-1.58947	normal	0.00190733	-1.50901	down	--	--	Cellular Component: cytosol (GO:0005829);;	--	[G]	Carbohydrate transport and metabolism	Phosphoglycerate mutase-like protein 1 {ECO:0000305} OS=Arabidopsis thaliana (Mouse-ear cress) PE=2 SV=1	Phosphoglycerate mutase family protein, putative isoform 1 [Theobroma cacao]	--
Gorai.001G009300	0.312409	1.61283	1.97925	0.368057	0.0352393	0.326981	1.55011	0.0803823	0.220925	0.136981	--	--	--	0.032086	-1.91661	normal	0.941405	-0.0258735	normal	3.0524e-09	-4.71659	down	8.51514e-09	-4.02873	down	--	--	--	--	--	--	0.00250958	-2.42968	down	--	--	--	--	--	Biological Process: cellular process (GO:0009987);; Cellular Component: cell part (GO:0044464);;	--	--	--	Protein IQ-DOMAIN 31 GN=IQD31 OS=Arabidopsis thaliana (Mouse-ear cress) PE=1 SV=1	Protein IQ-DOMAIN 31 -like protein [Gossypium arboreum]	--
Gorai.001G009400	3.24628	0.0775752	0.473577	0	0.513278	0.693259	1.10413	0.11769	0	0.197012	0.000472762	-2.23184	down	--	--	--	0.0292062	3.56391	normal	--	--	--	--	--	--	--	--	--	--	--	--	0.225398	-2.76111	normal	--	--	--	--	--	Cellular Component: cytoplasm (GO:0005737);; Biological Process: response to UV (GO:0009411);; Cellular Component: plant-type cell wall (GO:0009505);; Cellular Component: chloroplast (GO:0009507);; Biological Process: flavonoid biosynthetic process (GO:0009813);; Biological Process: pollen tube growth (GO:0009860);; Biological Process: histone phosphorylation (GO:0016572);; Molecular Function: pe…	K01051|0|tcc:TCM_037769|Pectin lyase-like superfamily protein isoform 1; K01051 pectinesterase [EC:3.1.1.11] (A)	--	--	Probable pectinesterase 53 (Precursor) GN=T29J13.150 OS=Arabidopsis thaliana (Mouse-ear cress) PE=2 SV=1	putative pectinesterase 53 -like protein [Gossypium arboreum]	Pentose and glucuronate interconversions (ko00040);; Starch and sucrose metabolism (ko00500)
Gorai.001G009500	168.633	59.759	68.9582	8.20116	22.3635	66.6363	35.2107	96.8538	33.4633	30.5219	0.000830933	-1.29182	down	1.07016e-08	-2.81064	down	0.272862	-0.712018	normal	0.000267677	-1.6003	down	0.878828	0.429538	normal	2.84226e-06	1.97451	up	0.838605	0.435084	normal	0.913991	-0.0861637	normal	1.2219e-06	-1.60258	down	--	--	--	--	[T]	Signal transduction mechanisms	--	Uncharacterized protein TCM_037765 [Theobroma cacao]	--
Gorai.001G009800	5.41866	5.92282	5.47655	0.594076	0.556286	11.5091	8.24351	6.89687	1.93086	1.4522	0.0325224	1.05835	normal	8.21497e-09	-3.23071	down	0.812025	0.448415	normal	1.47228e-10	-3.20802	down	0.88178	0.312305	normal	0.0381409	1.61379	normal	0.271783	1.33766	normal	4.22262e-05	-2.05418	down	1.02775e-08	-2.2286	down	--	--	Cellular Component: plant-type cell wall (GO:0009505);;	--	--	--	--	hypothetical protein F383_08453 [Gossypium arboreum]	--
Gorai.001G009900	103.364	29.0388	74.1463	57.5469	113.278	32.407	19.7676	38.6369	34.3929	43.583	5.48266e-07	-1.69658	down	0.618867	0.868697	normal	0.53632	-0.608929	normal	0.892916	0.586593	normal	0.143173	-0.914702	normal	0.592732	-0.730578	normal	0.00148546	-1.36151	down	0.591361	0.801585	normal	0.971074	0.134371	normal	--	--	Biological Process: respiratory burst involved in defense response (GO:0002679);; Molecular Function: DNA binding (GO:0003677);; Molecular Function: sequence-specific DNA binding transcription factor activity (GO:0003700);; Molecular Function: RNA binding (GO:0003723);; Cellular Component: nucleus (GO:0005634);; Cellular Component: cytoplasm (GO:0005737);; Cellular Component: plasma membrane (GO:…	--	[R]	General function prediction only	Zinc finger CCCH domain-containing protein 49 GN=At4g29190 OS=Arabidopsis thaliana (Mouse-ear cress) PE=2 SV=1	Zinc finger C-x8-C-x5-C-x3-H type family protein, putative [Theobroma cacao]	--
Gorai.001G010000	1.44623	1.17882	0.942851	0.691162	1.72301	0	0.229672	0.711771	0.160637	0.150608	0.00860681	-3.54063	down	0.933264	-0.641959	normal	0.36879	-2.21004	normal	0.911764	0.685899	normal	--	--	--	--	--	--	0.00744217	-3.11284	down	--	--	--	--	--	--	[KAD]	--	Biological Process: tryptophan biosynthetic process (GO:0000162);; Biological Process: MAPK cascade (GO:0000165);; Biological Process: defense response to insect (GO:0002213);; Molecular Function: DNA binding (GO:0003677);; Molecular Function: chromatin binding (GO:0003682);; Molecular Function: sequence-specific DNA binding transcription factor activity (GO:0003700);; Molecular Function: protein…	K09422|8.75502e-78|tcc:TCM_037728|Transcription factor RAX1, putative; K09422 myb proto-oncogene protein, plant (A)	[K]	Transcription	Transcription factor RAX3 GN=T16K5.40 OS=Arabidopsis thaliana (Mouse-ear cress) PE=2 SV=1	Transcription factor RAX1, putative [Theobroma cacao]	--
Gorai.001G010100	3.99183	11.9709	12.4829	7.1259	5.80692	9.49805	9.38717	13.4202	13.0284	10.9223	0.00380393	1.24609	up	0.686013	-0.721539	normal	0.908575	-0.328843	normal	0.0414989	-1.15187	normal	0.949962	0.0462642	normal	0.253407	0.869901	normal	0.184048	0.921913	normal	0.826747	0.529162	normal	0.930641	-0.283991	normal	[J]	Translation, ribosomal structure and biogenesis	Molecular Function: methyltransferase activity (GO:0008168);; Biological Process: RNA metabolic process (GO:0016070);; Biological Process: methylation (GO:0032259);;	K15507|0|tcc:TCM_037786|TRNA/rRNA methyltransferase family protein; K15507 21S rRNA (GM2251-2'-O)-methyltransferase [EC:2.1.1.-] (A)	[A]	RNA processing and modification	--	TRNA/rRNA methyltransferase family protein [Theobroma cacao]	--
Gorai.001G010300	47.6558	32.144	36.3365	43.7637	47.7546	44.4806	33.5339	40.2436	36.079	42.4754	0.966736	-0.0637585	normal	0.901613	0.442486	normal	0.97057	0.0462597	normal	0.905785	0.428808	normal	0.951476	0.197603	normal	0.941183	-0.270827	normal	0.958234	-0.164371	normal	0.941449	0.181067	normal	0.971177	0.0617167	normal	--	--	Cellular Component: ESCRT III complex (GO:0000815);; Molecular Function: protein binding (GO:0005515);; Cellular Component: plasma membrane (GO:0005886);; Biological Process: protein transport (GO:0015031);; Biological Process: vesicle-mediated transport (GO:0016192);;	K12194|1.22966e-77|tcc:TCM_037724|Vacuolar protein sorting-associated protein 32 isoform 1; K12194 charged multivesicular body protein 4 (A)	[U]	Intracellular trafficking, secretion, and vesicular transport	Vacuolar protein sorting-associated protein 32 homolog 2 GN=At4g29160 OS=Arabidopsis thaliana (Mouse-ear cress) PE=1 SV=1	VPS32.2: Vacuolar protein sorting-associated protein 32 2 [Gossypium arboreum]	Endocytosis (ko04144)
Gorai.001G010500	2.47052	4.23747	5.21857	4.43892	2.20528	1.16355	4.12658	8.00706	10.3979	6.02182	0.142489	-1.03299	normal	0.903541	0.0797967	normal	0.945462	-0.0852511	normal	0.0529625	-1.15881	normal	0.489894	0.700869	normal	0.00795509	1.23504	up	0.00100057	1.45999	up	0.00689896	1.4518	up	0.872391	-0.40926	normal	--	--	--	--	[Z]	Cytoskeleton	--	IST1-like protein [Gossypium arboreum]	--
Gorai.001G010600	28.9283	31.1806	32.5387	54.9124	52.913	49.3726	34.1174	38.9871	60.085	54.6409	0.354584	0.771514	normal	0.670574	0.787636	normal	0.961642	0.10988	normal	0.615313	0.731284	normal	0.922702	0.292511	normal	0.957218	0.145796	normal	0.960988	0.0537022	normal	0.487789	0.879044	normal	0.84703	0.487661	normal	--	--	Cellular Component: mitochondrial proton-transporting ATP synthase complex, coupling factor F(o) (GO:0000276);; Molecular Function: hydrogen ion transmembrane transporter activity (GO:0015078);; Biological Process: ATP synthesis coupled proton transport (GO:0015986);;	K02140|2.74185e-55|tcc:TCM_037705|Mitochondrial ATP synthase subunit G protein; K02140 F-type H+-transporting ATPase subunit g (A)	--	--	--	ATP synthase subunit g, mitochondrial [Gossypium arboreum]	Oxidative phosphorylation (ko00190)
Gorai.001G010800	12.7391	17.9646	23.4893	29.7482	27.7044	22.6843	30.6631	30.3864	36.0327	32.6857	0.211187	0.843188	normal	0.69266	0.750186	normal	0.194669	0.742257	normal	0.923757	0.292772	normal	0.872936	0.429376	normal	0.935274	0.291773	normal	0.939181	0.259981	normal	0.921266	0.356573	normal	0.965487	0.118285	normal	--	--	Cellular Component: endoplasmic reticulum (GO:0005783);; Cellular Component: plasma membrane (GO:0005886);; Biological Process: protein folding (GO:0006457);; Biological Process: response to heat (GO:0009408);; Biological Process: systemic acquired resistance (GO:0009627);; Biological Process: response to high light intensity (GO:0009644);; Biological Process: response to endoplasmic reticulum st…	--	--	--	--	tRNA (mo5U34)-methyltransferase [Gossypium arboreum]	--
Gorai.001G010900	2.89819	5.41249	5.22605	14.2509	11.3658	8.0294	7.15846	9.97284	15.8866	14.7214	0.00022404	1.54918	up	0.0250915	1.40685	normal	0.776541	0.487099	normal	0.178833	0.984518	normal	0.10747	0.952092	normal	0.920444	0.266564	normal	0.793031	0.527819	normal	0.0456172	1.24469	normal	0.724376	0.558003	normal	--	--	--	--	--	--	--	Uncharacterized protein C2orf67 [Gossypium arboreum]	--
Gorai.001G011000	14.131	10.903	14.2192	9.84307	13.9569	9.90263	10.3591	5.62628	11.107	8.65933	0.793605	-0.496391	normal	0.904699	-0.154084	normal	0.947549	-0.120135	normal	0.932382	-0.0724102	normal	0.000724563	-1.37916	down	0.923085	0.139299	normal	0.60658	-0.672251	normal	0.908779	0.159268	normal	0.635119	0.627189	normal	[R]	General function prediction only	Biological Process: cell differentiation (GO:0030154);;	--	[S]	Function unknown	Pollen-specific protein SF21 GN=SF21 OS=Helianthus annuus (Common sunflower) PE=2 SV=1	N-MYC downregulated-like 1 [Theobroma cacao]	--
Gorai.001G011200	9.36557	3.74932	8.26586	5.67757	7.16783	20.9334	4.44837	16.4289	9.54751	15.1887	0.0121036	1.16625	normal	0.812961	0.505029	normal	0.927583	0.22678	normal	0.879736	-0.293141	normal	0.128878	0.947627	normal	0.532444	0.757869	normal	0.0647915	1.10073	normal	0.215246	1.0892	normal	0.93666	-0.146514	normal	--	--	Cellular Component: Golgi apparatus (GO:0005794);; Cellular Component: plasma membrane (GO:0005886);; Biological Process: aging (GO:0007568);; Biological Process: regulation of cell size (GO:0008361);; Biological Process: fatty acid catabolic process (GO:0009062);; Cellular Component: plasmodesma (GO:0009506);; Cellular Component: chloroplast (GO:0009507);; Biological Process: response to woundin…	--	--	--	Tetraspanin-2 GN=TET2 OS=Arabidopsis thaliana (Mouse-ear cress) PE=2 SV=1	Tetraspanin2 [Theobroma cacao]	--
Gorai.001G011300	10.4603	16.578	19.2445	41.8761	30.1769	20.3555	15.5915	26.7254	29.7238	29.4519	0.061814	0.973444	normal	0.0536689	1.33013	normal	0.963047	-0.0853079	normal	0.76531	0.631922	normal	0.85837	0.468097	normal	0.879233	-0.49903	normal	0.963759	-0.0312169	normal	0.329491	0.97195	normal	0.969108	0.127748	normal	[R]	General function prediction only	Molecular Function: nucleotide binding (GO:0000166);; Molecular Function: binding (GO:0005488);; Cellular Component: nucleus (GO:0005634);; Biological Process: DNA metabolic process (GO:0006259);; Biological Process: RNA processing (GO:0006396);; Biological Process: cellular protein modification process (GO:0006464);; Biological Process: defense response (GO:0006952);; Biological Process: signal …	K14848|0|tcc:TCM_037671|Transducin family protein / WD-40 repeat family protein isoform 1; K14848 ribosome assembly protein RRB1 (A)	[R]	General function prediction only	Histone-binding protein MSI1 GN=MSI1 OS=Arabidopsis thaliana (Mouse-ear cress) PE=1 SV=1	Transducin family protein / WD-40 repeat family protein isoform 1 [Theobroma cacao]	--
Gorai.001G011400	48.6396	22.1245	33.0851	18.652	21.6579	25.6287	24.2366	15.6014	13.7082	17.3451	0.291143	-0.808114	normal	0.920853	-0.136237	normal	0.96001	0.0929399	normal	0.820751	-0.54112	normal	0.000689374	-1.3303	down	0.773308	-0.535174	normal	0.755981	-0.567299	normal	0.663777	-0.707735	normal	0.931605	0.215155	normal	--	--	--	--	--	--	--	Uncharacterized protein isoform 1 [Theobroma cacao]	--
Gorai.001G011600	19.148	14.4228	13.3441	1.22813	8.57102	13.4753	4.02949	5.50057	8.5038	10.1649	0.837805	-0.503894	normal	5.9619e-13	-3.49696	down	1.37991e-10	-1.83028	down	0.667789	-0.682667	normal	0.000686125	-1.33133	down	3.97893e-12	2.73944	up	0.925651	0.25439	normal	0.132174	1.10257	normal	0.0990615	0.895538	normal	[G]	Carbohydrate transport and metabolism	Molecular Function: beta-galactosidase activity (GO:0004565);; Cellular Component: vacuolar membrane (GO:0005774);; Cellular Component: cytosol (GO:0005829);; Biological Process: carbohydrate metabolic process (GO:0005975);; Biological Process: acetyl-CoA metabolic process (GO:0006084);; Biological Process: polyamine catabolic process (GO:0006598);; Cellular Component: plant-type cell wall (GO:00…	--	[G]	Carbohydrate transport and metabolism	Beta-galactosidase (Precursor) OS=Malus domestica (Apple) PE=1 SV=1	Beta-galactosidase [Gossypium arboreum]	--
Gorai.001G011700	1.05065	0.848704	0.893384	1.7448	1.32185	0.984956	1.05548	0.744899	1.28186	1.18828	0.935724	-0.0634108	normal	0.5148	1.00366	normal	0.93483	0.282997	normal	0.865134	0.541002	normal	0.921983	-0.24486	normal	0.860001	-0.420001	normal	0.91564	-0.147443	normal	0.879229	0.37003	normal	0.885849	0.636163	normal	--	--	--	--	--	--	--	hypothetical protein F383_09873 [Gossypium arboreum]	--
Gorai.001G012000	10.0229	3.30014	6.23392	15.4161	17.1486	6.19012	1.93086	0.933655	5.89167	4.01282	0.566309	-0.67612	normal	9.63328e-06	2.1591	up	0.265844	-0.751903	normal	0.00402367	1.369	up	7.77156e-15	-2.7943	down	0.00110102	-1.37267	down	7.98667e-09	-2.08507	down	0.00191724	1.59031	up	1.0423e-08	2.06761	up	--	--	Biological Process: RNA splicing, via endonucleolytic cleavage and ligation (GO:0000394);; Molecular Function: protein serine/threonine kinase activity (GO:0004674);; Molecular Function: protein binding (GO:0005515);; Cellular Component: plasma membrane (GO:0005886);; Biological Process: methionine biosynthetic process (GO:0009086);; Biological Process: defense response to bacterium, incompatible…	--	[T]	Signal transduction mechanisms	Receptor-like serine/threonine-protein kinase ALE2 (Precursor) GN=ALE2 OS=Arabidopsis thaliana (Mouse-ear cress) PE=1 SV=1	Serine/threonine-protein kinase PBS1 isoform 4 [Theobroma cacao]	--
Gorai.001G012100	16.7591	5.057	7.84672	10.8474	15.0268	25.8294	9.7593	6.68699	7.17982	7.04493	0.646783	0.630887	normal	0.21743	1.08302	normal	0.051967	0.923024	normal	0.171656	0.981923	normal	0.916509	-0.149552	normal	0.75217	-0.546229	normal	0.0512697	-1.07467	normal	0.874938	-0.322937	normal	0.939916	0.0536008	normal	--	--	--	--	--	--	--	Uncharacterized protein isoform 1 [Theobroma cacao]	--
Gorai.001G012200	23.636	37.753	44.8382	40.4811	31.6694	42.6293	39.4947	47.9754	60.2159	52.8607	0.230012	0.831979	normal	0.936765	0.121828	normal	0.968811	0.0282656	normal	0.890447	-0.418622	normal	0.953649	0.153545	normal	0.816092	0.552606	normal	0.536023	0.739353	normal	0.742981	0.700924	normal	0.964903	0.161162	normal	[J]	Translation, ribosomal structure and biogenesis	Molecular Function: translation initiation factor activity (GO:0003743);; Biological Process: translational initiation (GO:0006413);;	--	[R]	General function prediction only	--	Translation machinery-associated 22 [Gossypium arboreum]	--
Gorai.001G012400	0.538926	0.191432	0	1.68671	1.07784	0.189389	0.33716	0.675986	0.456808	1.45408	--	--	--	0.00126803	2.73084	up	--	--	--	0.000591851	3.67183	up	0.0152219	3.51771	normal	0.0433276	-1.7353	normal	0.902405	0.361757	normal	--	--	--	0.729708	0.997019	normal	--	--	Molecular Function: DNA binding (GO:0003677);; Molecular Function: sequence-specific DNA binding transcription factor activity (GO:0003700);; Molecular Function: protein binding (GO:0005515);; Cellular Component: nucleus (GO:0005634);; Biological Process: regulation of transcription, DNA-templated (GO:0006355);; Biological Process: response to endogenous stimulus (GO:0009719);; Biological Process…	--	--	--	Putative transcription factor bHLH041 GN=MHM17.7 OS=Arabidopsis thaliana (Mouse-ear cress) PE=3 SV=1	Basic helix-loop-helix DNA-binding family protein, putative [Theobroma cacao]	--
Gorai.001G012500	23.3045	19.7541	23.093	24.3231	24.0643	23.3042	19.1402	22.6564	16.3045	17.4298	0.962962	0.0256173	normal	0.921333	0.337315	normal	0.970354	-0.0177932	normal	0.956835	0.0264428	normal	0.960748	-0.0551974	normal	0.784949	-0.571875	normal	0.882654	-0.446636	normal	0.936698	-0.160843	normal	0.916166	-0.370288	normal	--	--	Molecular Function: DNA binding (GO:0003677);; Molecular Function: chromatin binding (GO:0003682);; Cellular Component: nucleus (GO:0005634);; Cellular Component: cytoplasm (GO:0005737);; Cellular Component: cytosol (GO:0005829);; Cellular Component: plasma membrane (GO:0005886);; Biological Process: DNA repair (GO:0006281);; Biological Process: nucleotide-excision repair (GO:0006289);; Biologica…	K11279|1.23737e-133|tcc:TCM_037641|Nucleosome assembly protein 1,2 isoform 1; K11279 nucleosome assembly protein 1-like 1 (A)	[BD]	--	Nucleosome assembly protein 1;3 (Precursor) GN=MHM17.6 OS=Arabidopsis thaliana (Mouse-ear cress) PE=1 SV=1	Nucleosome assembly protein 1-like 1 [Gossypium arboreum]	--
Gorai.001G012600	6.79879	0.568548	3.72219	2.68989	3.91615	2.72603	0.678289	1.5537	0.91175	1.75402	0.30073	-1.23623	normal	0.490854	1.84681	normal	--	--	--	0.940143	0.0865916	normal	0.692557	-1.1158	normal	0.735642	-1.29976	normal	0.701913	-1.08168	normal	--	--	--	--	--	--	--	--	Biological Process: circadian rhythm (GO:0007623);; Cellular Component: chloroplast thylakoid membrane (GO:0009535);; Biological Process: response to blue light (GO:0009637);; Biological Process: response to high light intensity (GO:0009644);; Biological Process: response to sucrose (GO:0009744);; Biological Process: response to red light (GO:0010114);; Biological Process: regulation of proton tr…	--	--	--	High-light-induced protein, chloroplastic (Precursor) GN=T7H20.170 OS=Arabidopsis thaliana (Mouse-ear cress) PE=1 SV=1	putative ycf17 [Gossypium arboreum]	--
Gorai.001G012700	1.52891	0.292027	0.321293	0.397546	0.795418	0.464803	0.196435	0.252203	0.0919142	0.0428172	0.190863	-1.54898	normal	--	--	--	--	--	--	0.882456	1.04065	normal	--	--	--	--	--	--	0.01053	-3.52411	normal	--	--	--	--	--	--	[K]	Transcription	Molecular Function: DNA binding (GO:0003677);; Molecular Function: sequence-specific DNA binding transcription factor activity (GO:0003700);; Molecular Function: protein binding (GO:0005515);; Cellular Component: nucleus (GO:0005634);; Biological Process: protein folding (GO:0006457);; Biological Process: response to stress (GO:0006950);; Biological Process: toxin catabolic process (GO:0009407);;…	K09419|5.88517e-130|tcc:TCM_037635|Heat shock transcription factor A2, putative; K09419 heat shock transcription factor, other eukaryote (A)	[K]	Transcription	Heat stress transcription factor A-2 GN=T19L18.4 OS=Arabidopsis thaliana (Mouse-ear cress) PE=1 SV=1	heat shock transcription factor [Gossypium hirsutum]	--
Gorai.001G012800	1.74143	2.63557	1.02315	2.31309	1.02441	7.92123	7.30963	4.51801	7.7857	6.10449	2.27154e-05	1.9622	up	0.894672	-0.166087	normal	0.00037697	1.524	up	0.952352	-0.0229776	normal	0.0103498	1.65259	normal	0.00119661	1.66313	up	6.86442e-06	2.32426	up	0.896183	0.0328147	normal	0.711678	0.644934	normal	--	--	--	--	--	--	--	Condensin complex subunit 3 [Gossypium arboreum]	--
Gorai.001G013000	3.8402	5.573	3.59847	2.36568	1.75059	1.47848	7.05431	2.21314	2.1364	1.14817	0.0485686	-1.30809	normal	0.10319	-1.29303	normal	0.896924	0.315014	normal	0.375916	-1.00193	normal	0.68029	-0.676842	normal	0.911191	-0.110581	normal	0.840491	-0.616826	normal	0.0037311	-1.66217	down	0.623959	-0.952167	normal	--	--	Molecular Function: binding (GO:0005488);; Molecular Function: protein binding (GO:0005515);; Cellular Component: nucleus (GO:0005634);; Biological Process: response to stress (GO:0006950);; Biological Process: response to hormone (GO:0009725);; Biological Process: response to lipid (GO:0033993);; Molecular Function: telomeric DNA binding (GO:0042162);; Cellular Component: intracellular organelle…	K09422|3.28388e-87|pop:POPTR_0018s07040g|DNA-binding family protein; K09422 myb proto-oncogene protein, plant (A)	--	--	Telomere repeat-binding factor 4 GN=At1g17520 OS=Arabidopsis thaliana (Mouse-ear cress) PE=2 SV=2	Histone H1 [Gossypium arboreum]	--
Gorai.001G013100	10.8998	4.29863	3.95093	7.9456	29.3192	7.30146	5.95432	4.36263	7.59719	9.23457	0.69599	-0.578696	normal	0.411563	0.927626	normal	0.810865	0.464048	normal	2.66454e-14	3.00747	up	0.882881	0.289024	normal	0.924491	-0.0193241	normal	2.50472e-05	-1.63968	down	0.800255	0.503599	normal	0.0224051	1.08004	normal	[I]	Lipid transport and metabolism	Molecular Function: diacylglycerol O-acyltransferase activity (GO:0004144);; Cellular Component: endoplasmic reticulum membrane (GO:0005789);; Cellular Component: integral component of membrane (GO:0016021);; Biological Process: triglyceride biosynthetic process (GO:0019432);;	K11155|0|tcc:TCM_037624|Membrane bound O-acyl transferase (MBOAT) family protein isoform 1; K11155 diacylglycerol O-acyltransferase 1 [EC:2.3.1.20 2.3.1.75 2.3.1.76] (A)	[I]	Lipid transport and metabolism	Diacylglycerol O-acyltransferase 1 GN=F3P11.5 OS=Arabidopsis thaliana (Mouse-ear cress) PE=1 SV=2	Diacylglycerol O-acyltransferase 1 -like protein [Gossypium arboreum]	Glycerolipid metabolism (ko00561)
Gorai.001G013200	4.32979	4.25331	5.25678	1.65217	2.1872	2.89176	2.5432	0.503002	4.49408	2.50184	0.884506	-0.513641	normal	0.486222	-1.19885	normal	0.794559	-0.748768	normal	0.342207	-1.20905	normal	6.83448e-06	-3.13089	down	0.194641	1.37118	normal	0.9334	0.19087	normal	0.665955	0.906486	normal	0.218987	2.01455	normal	--	--	--	--	--	--	--	Uncharacterized protein TCM_037625 [Theobroma cacao]	--
Gorai.001G013300	53.094	33.281	33.3586	57.7731	56.2563	47.6207	42.5519	37.8657	44.9422	41.9862	0.977412	-0.133139	normal	0.790795	0.772796	normal	0.957304	0.314302	normal	0.624162	0.795806	normal	0.959151	0.254316	normal	0.951456	-0.367318	normal	0.937837	-0.421722	normal	0.966778	0.147045	normal	0.979571	0.114639	normal	[RTKL]	--	Molecular Function: protein serine/threonine kinase activity (GO:0004674);; Molecular Function: binding (GO:0005488);; Cellular Component: cytoskeleton (GO:0005856);; Biological Process: DNA replication (GO:0006260);; Biological Process: protein phosphorylation (GO:0006468);; Biological Process: defense response (GO:0006952);; Biological Process: cellular response to DNA damage stimulus (GO:00069…	K02218|0|tcc:TCM_037626|Casein kinase 1 isoform 2; K02218 casein kinase 1 [EC:2.7.11.1] (A)	[T]	Signal transduction mechanisms	Casein kinase I isoform delta-like GN=At4g26100 OS=Arabidopsis thaliana (Mouse-ear cress) PE=2 SV=2	hypothetical protein F383_22405 [Gossypium arboreum]	--
Gorai.001G013400	6.67282	3.94883	4.00733	3.36029	3.7087	5.57793	4.23938	4.07876	3.04284	2.92986	0.93398	-0.24229	normal	0.90254	-0.214078	normal	0.952727	0.113302	normal	0.925123	-0.13085	normal	0.939433	0.011851	normal	0.922206	-0.143436	normal	0.892619	-0.32243	normal	0.858972	-0.415068	normal	0.819248	-0.470372	normal	--	--	--	--	--	--	--	Transcriptional adapter 3 [Gossypium arboreum]	--
Gorai.001G013500	10.358	8.02806	7.69818	15.5715	11.0618	4.50305	6.62945	8.00657	17.877	9.09292	0.0141529	-1.13687	normal	0.470406	0.905291	normal	0.907082	-0.304402	normal	0.816007	0.502684	normal	0.932373	0.0841236	normal	0.939146	0.214885	normal	0.922131	-0.235952	normal	0.00520867	1.47806	up	0.939574	0.178064	normal	[T]	Signal transduction mechanisms	Molecular Function: protein serine/threonine phosphatase activity (GO:0004722);; Molecular Function: protein binding (GO:0005515);; Cellular Component: nucleus (GO:0005634);; Cellular Component: Golgi apparatus (GO:0005794);; Cellular Component: cytosol (GO:0005829);; Biological Process: negative regulation of protein kinase activity (GO:0006469);; Biological Process: protein dephosphorylation (G…	K14497|0|tcc:TCM_037599|Phosphatase 2C family protein, putative isoform 1; K14497 protein phosphatase 2C [EC:3.1.3.16] (A)	[T]	Signal transduction mechanisms	Protein phosphatase 2C 77 GN=ABI2 OS=Arabidopsis thaliana (Mouse-ear cress) PE=1 SV=1	Protein phosphatase 2C 77 -like protein [Gossypium arboreum]	Plant hormone signal transduction (ko04075)
Gorai.001G013600	9.73219	12.8138	7.75959	5.90798	9.04607	7.03221	15.9328	14.1918	6.39785	6.89294	0.790295	-0.493899	normal	0.230258	-1.07612	normal	0.916952	0.280487	normal	0.891174	0.250368	normal	0.152956	0.911066	normal	0.909266	0.089065	normal	0.825686	-0.449923	normal	0.0674483	-1.21279	normal	0.0145358	-1.11275	normal	[RTKL]	--	Biological Process: maltose metabolic process (GO:0000023);; Biological Process: activation of MAPK activity (GO:0000187);; Biological Process: defense response to oomycetes (GO:0002229);; Biological Process: response to molecule of bacterial origin (GO:0002237);; Biological Process: respiratory burst involved in defense response (GO:0002679);; Molecular Function: protein serine/threonine kinase …	K04368|0|tcc:TCM_037596|MAP kinase kinase 2; K04368 mitogen-activated protein kinase kinase 1 [EC:2.7.12.2] (A)	[T]	Signal transduction mechanisms	Mitogen-activated protein kinase kinase 2 GN=F27B13.50 OS=Arabidopsis thaliana (Mouse-ear cress) PE=1 SV=2	Mitogen-activated protein kinase kinase 2 [Gossypium arboreum]	Plant-pathogen interaction (ko04626)
Gorai.001G013700	4.86223	2.40087	2.87665	6.6563	6.2112	0.19953	0.755865	0.292184	0	0.0827776	2.23816e-08	-3.92783	down	0.124916	1.36166	normal	0.178733	-1.65078	normal	0.387562	1.01196	normal	0.000329069	-2.9573	down	2.91656e-13	-5.52913	down	1.6982e-12	-5.46771	down	--	--	--	--	--	--	--	--	Molecular Function: protein binding (GO:0005515);; Cellular Component: nucleus (GO:0005634);; Biological Process: organ senescence (GO:0010260);;	K14397|9.24248e-90|tcc:TCM_037594|CFIM-25 isoform 1; K14397 cleavage and polyadenylation specificity factor subunit 5 (A)	[A]	RNA processing and modification	Pre-mRNA cleavage factor Im 25 kDa subunit 1 {ECO:0000303|PubMed:18479511} OS=Arabidopsis thaliana (Mouse-ear cress) PE=1 SV=1	CFIM-25 isoform 1 [Theobroma cacao]	mRNA surveillance pathway (ko03015)
Gorai.001G013800	13.561	12.1951	9.47673	12.667	14.2373	9.52528	11.8374	13.7792	11.5715	8.2624	0.791685	-0.492659	normal	0.895648	0.0347318	normal	0.93993	-0.0956871	normal	0.673329	0.64663	normal	0.632968	0.630091	normal	0.908931	-0.150348	normal	0.459894	-0.779229	normal	0.899095	0.0346137	normal	0.413268	-0.763227	normal	--	--	Molecular Function: structural constituent of ribosome (GO:0003735);; Cellular Component: ribosome (GO:0005840);; Biological Process: translation (GO:0006412);;	--	--	--	60S ribosomal protein L18a-like protein GN=At1g29970 OS=Arabidopsis thaliana (Mouse-ear cress) PE=2 SV=2	60S ribosomal L18a-1 -like protein [Gossypium arboreum]	--
Gorai.001G013900	2.11775	3.6225	4.10424	5.36421	4.74604	3.89151	2.77661	3.53874	7.98938	3.7955	0.397873	0.896133	normal	0.7697	0.561168	normal	0.873345	-0.413631	normal	0.881644	0.285643	normal	0.908138	-0.136814	normal	0.69989	0.5956	normal	0.878068	-0.318132	normal	0.00352888	1.61546	up	0.935734	0.100292	normal	--	--	--	K15263|2.48633e-152|tcc:TCM_037591|Zinc ion binding, putative isoform 1; K15263 cell growth-regulating nucleolar protein (A)	[D]	Cell cycle control, cell division, chromosome partitioning	UBP1-associated proteins 1C GN=UBA1C OS=Arabidopsis thaliana (Mouse-ear cress) PE=3 SV=2	putative C16C10.8 [Gossypium arboreum]	--
Gorai.001G014000	3.31551	5.70553	4.73113	4.84366	4.12921	4.61309	4.63781	5.69804	5.14003	3.91629	0.820524	0.480451	normal	0.853585	-0.337505	normal	0.900479	-0.306593	normal	0.889779	-0.242305	normal	0.893036	0.248177	normal	0.907339	0.109258	normal	0.912066	-0.074403	normal	0.889605	0.128563	normal	0.756899	-0.570126	normal	[T]	Signal transduction mechanisms	Molecular Function: nucleotide binding (GO:0000166);; Molecular Function: binding (GO:0005488);; Cellular Component: cytosol (GO:0005829);; Cellular Component: heterotrimeric G-protein complex (GO:0005834);; Biological Process: regulation of transcription, DNA-templated (GO:0006355);; Biological Process: RNA processing (GO:0006396);; Biological Process: cellular protein modification process (GO:0…	K12602|0|tcc:TCM_037589|Transducin/WD40 repeat-like superfamily protein; K12602 WD repeat-containing protein 61 (A)	[R]	General function prediction only	Dynein assembly factor with WDR repeat domains 1 GN=DAW1 OS=Chlamydomonas reinhardtii (Chlamydomonas smithii) PE=1 SV=1	WD repeat-containing 61 [Gossypium arboreum]	RNA degradation (ko03018)
Gorai.001G014100	1.12704	0.915547	0.743011	1.29346	1.70735	0.790353	1.06971	0.694385	0.694264	0.607071	0.818037	-0.489347	normal	0.787541	0.527322	normal	0.920413	0.232692	normal	0.0693253	1.19128	normal	0.913263	-0.0762052	normal	0.345844	-0.897143	normal	0.00428224	-1.46137	down	0.788094	-0.537537	normal	0.935785	-0.190618	normal	--	--	Molecular Function: motor activity (GO:0003774);; Molecular Function: actin binding (GO:0003779);; Molecular Function: enzyme inhibitor activity (GO:0004857);; Molecular Function: ATP binding (GO:0005524);; Cellular Component: nucleus (GO:0005634);; Cellular Component: mitochondrion (GO:0005739);; Cellular Component: endosome (GO:0005768);; Cellular Component: vacuole (GO:0005773);; Cellular Comp…	K10357|0|tcc:TCM_037586|Myosin family protein with Dil domain isoform 1; K10357 myosin V (A)	[Z]	Cytoskeleton	Myosin-17 GN=F7C8.80 OS=Arabidopsis thaliana (Mouse-ear cress) PE=1 SV=2	Myosin family protein with Dil domain isoform 1 [Theobroma cacao]	--
Gorai.001G014200	0.481572	0.82423	0.378229	0.355991	1.25463	0.88095	3.60173	2.47097	0.859594	2.01245	--	--	--	0.881421	-1.03399	normal	0.000109738	2.05153	up	0.653762	1.37434	normal	0.000357572	2.45476	up	0.757692	1.26678	normal	0.780245	0.740999	normal	0.01447	-1.77651	normal	0.935452	-0.27169	normal	--	--	Molecular Function: sequence-specific DNA binding transcription factor activity (GO:0003700);; Cellular Component: nucleus (GO:0005634);; Biological Process: response to water deprivation (GO:0009414);; Biological Process: double fertilization forming a zygote and endosperm (GO:0009567);; Biological Process: abscisic acid-activated signaling pathway (GO:0009738);; Biological Process: blue light s…	K08064|4.97827e-116|tcc:TCM_037576|Nuclear transcription factor Y subunit A-3, putative isoform 1; K08064 nuclear transcription factor Y, alpha (A)	[K]	Transcription	Nuclear transcription factor Y subunit A-5 GN=NFYA5 OS=Arabidopsis thaliana (Mouse-ear cress) PE=2 SV=1	Nuclear transcription factor Y subunit A-5 -like protein [Gossypium arboreum]	--
Gorai.001G014300	40.3578	18.9357	19.1909	61.2341	67.2194	35.3468	23.3955	25.1804	35.5408	33.7808	0.960851	-0.16381	normal	0.00195991	1.68989	up	0.919626	0.323893	normal	1.33165e-05	1.78631	up	0.897532	0.369875	normal	0.554598	-0.759292	normal	0.116217	-0.996648	normal	0.773863	0.663477	normal	0.898463	0.415699	normal	[N]	Cell motility	Cellular Component: cytoplasm (GO:0005737);; Biological Process: transport (GO:0006810);; Biological Process: protein transport (GO:0015031);; Cellular Component: intracellular membrane-bounded organelle (GO:0043231);;	K12191|7.19693e-127|rcu:RCOM_1045990|Charged multivesicular body protein 2a, putative; K12191 charged multivesicular body protein 2A (A)	[U]	Intracellular trafficking, secretion, and vesicular transport	Vacuolar protein sorting-associated protein 2 homolog 1 GN=T12H3.8 OS=Arabidopsis thaliana (Mouse-ear cress) PE=1 SV=2	Uncharacterized protein F383_22856 [Gossypium arboreum]	Endocytosis (ko04144)
Gorai.001G014400	2.14302	10.4585	4.61166	1.84718	4.65302	6.33344	10.0205	5.10211	2.79621	4.57992	0.169452	1.45627	normal	0.000570407	-2.3751	down	0.937706	-0.0581667	normal	0.932089	-0.0695165	normal	0.924732	0.0616496	normal	0.923712	0.541924	normal	0.927288	-0.0530905	normal	0.0171552	-1.75527	normal	0.952757	-0.189054	normal	--	--	Biological Process: respiratory burst involved in defense response (GO:0002679);; Molecular Function: ubiquitin-protein transferase activity (GO:0004842);; Cellular Component: plasma membrane (GO:0005886);; Biological Process: response to chitin (GO:0010200);; Biological Process: proline transport (GO:0015824);; Biological Process: protein ubiquitination (GO:0016567);; Biological Process: amino a…	--	[O]	Posttranslational modification, protein turnover, chaperones	RING-H2 finger protein ATL52 GN=ATL52 OS=Arabidopsis thaliana (Mouse-ear cress) PE=2 SV=1	RING/U-box superfamily protein, putative [Theobroma cacao]	--
Gorai.001G014500	486.351	407.47	551.73	192.77	180.406	605.474	314.537	542.667	719.465	608.147	0.969682	0.39718	normal	0.357954	-1.11257	normal	0.929123	-0.457857	normal	0.00026347	-1.60066	down	0.988865	0.00378162	normal	2.7215e-07	1.89024	up	5.5518e-06	1.71956	up	0.0812185	1.29014	normal	0.992086	0.10914	normal	--	--	Cellular Component: photosystem II (GO:0009523);; Biological Process: photosynthesis (GO:0015979);;	--	--	--	--	ultraviolet-B-repressible protein [Gossypium hirsutum]	--
Gorai.001G014700	119.975	143.603	190.22	249.31	212.667	313.108	164.253	241.03	329.343	334.749	0.000175829	1.40781	up	0.895496	0.725816	normal	0.98805	0.188422	normal	0.985967	0.125026	normal	0.977314	0.333897	normal	0.97131	0.424437	normal	0.888811	0.651436	normal	0.541294	1.0173	normal	0.974683	0.437078	normal	[J]	Translation, ribosomal structure and biogenesis	Biological Process: RNA methylation (GO:0001510);; Molecular Function: structural constituent of ribosome (GO:0003735);; Cellular Component: nucleolus (GO:0005730);; Cellular Component: vacuolar membrane (GO:0005774);; Cellular Component: Golgi apparatus (GO:0005794);; Biological Process: translation (GO:0006412);; Cellular Component: plasmodesma (GO:0009506);; Cellular Component: chloroplast (GO…	K02985|4.49415e-159|tcc:TCM_037565|Ribosomal protein S3 family protein; K02985 small subunit ribosomal protein S3e (A)	[J]	Translation, ribosomal structure and biogenesis	40S ribosomal protein S3-3 GN=RPS3C OS=Arabidopsis thaliana (Mouse-ear cress) PE=1 SV=1	40S ribosomal S3-3 -like protein [Gossypium arboreum]	Ribosome (ko03010)
Gorai.001G014800	1.93257	1.01114	3.15855	0	0.773651	4.15205	0.765347	5.41642	4.92764	4.66444	0.161768	1.43224	normal	--	--	--	--	--	--	0.0503112	-1.95845	normal	0.732033	0.683962	normal	1.86332e-08	4.82463	up	0.00336972	2.26646	up	0.00349059	2.25959	up	0.896863	-0.449616	normal	--	--	Cellular Component: nucleus (GO:0005634);; Biological Process: entrainment of circadian clock (GO:0009649);; Biological Process: regulation of flower development (GO:0009909);; Biological Process: red or far-red light signaling pathway (GO:0010017);; Biological Process: response to red light (GO:0010114);; Biological Process: positive regulation of circadian rhythm (GO:0042753);; Molecular Functi…	--	--	--	Protein ELF4-LIKE 3 GN=F18P14 OS=Arabidopsis thaliana (Mouse-ear cress) PE=3 SV=1	hypothetical protein POPTR_0006s14610g [Populus trichocarpa]	--
Gorai.001G015100	13.9871	37.2659	33.9847	18.1361	13.6984	15.1195	25.0013	25.2215	23.0468	18.5429	0.92256	0.146843	normal	0.292847	-1.02812	normal	0.520428	-0.612518	normal	0.0114051	-1.28471	normal	0.864704	-0.410611	normal	0.879382	0.354593	normal	0.837962	0.438271	normal	0.922655	-0.00906915	normal	0.842173	-0.443994	normal	--	--	Biological Process: RNA splicing, via endonucleolytic cleavage and ligation (GO:0000394);; Cellular Component: peroxisome (GO:0005777);; Cellular Component: cytosol (GO:0005829);; Biological Process: methionine biosynthetic process (GO:0009086);; Cellular Component: chloroplast stroma (GO:0009570);; Biological Process: cysteine biosynthetic process (GO:0019344);; Biological Process: glucosinolate…	--	--	--	Probable protein Pop3 GN=At3g17210 OS=Arabidopsis thaliana (Mouse-ear cress) PE=1 SV=1	Stress responsive alpha-beta barrel domain protein, putative isoform 1 [Theobroma cacao]	--
Gorai.001G015300	16.2758	15.6609	14.7752	17.4385	18.0303	15.6753	13.8887	15.324	12.4527	14.2741	0.970213	-0.0164768	normal	0.953493	0.159197	normal	0.977136	-0.0854708	normal	0.962766	0.139524	normal	0.968263	0.0873866	normal	0.893475	-0.462065	normal	0.93485	-0.355764	normal	0.951128	-0.161804	normal	0.951643	-0.308924	normal	[R]	General function prediction only	Biological Process: mitotic G2 phase (GO:0000085);; Biological Process: mRNA splicing, via spliceosome (GO:0000398);; Molecular Function: catalytic activity (GO:0003824);; Molecular Function: binding (GO:0005488);; Biological Process: DNA methylation (GO:0006306);; Biological Process: methylation-dependent chromatin silencing (GO:0006346);; Biological Process: reciprocal meiotic recombination (GO…	K15176|0|tcc:TCM_037551|Binding isoform 1; K15176 RNA polymerase-associated protein CTR9 (A)	[P]	Inorganic ion transport and metabolism	DEAD-box ATP-dependent RNA helicase 42 GN=F9H16.10 OS=Arabidopsis thaliana (Mouse-ear cress) PE=1 SV=2	RNA polymerase-associated CTR9 [Gossypium arboreum]	--
Gorai.001G015500	19.3998	23.8328	17.1541	16.156	17.6481	15.3535	23.5239	22.2283	21.9359	16.8719	0.82621	-0.45268	normal	0.81052	-0.550312	normal	0.960268	-0.0398601	normal	0.921761	0.131868	normal	0.804086	0.481616	normal	0.861347	0.4067	normal	0.905991	-0.272228	normal	0.926801	-0.049984	normal	0.606573	-0.626352	normal	--	--	--	--	[K]	Transcription	--	Photoactivated adenylate cyclase subunit alpha-like protein [Gossypium arboreum]	--
Gorai.001G015600	90.0737	65.8429	107.536	119.925	134.15	93.1686	73.1491	85.8198	93.8465	83.5354	0.964162	-0.0412215	normal	0.711699	0.779455	normal	0.96991	0.0620342	normal	0.902433	0.474442	normal	0.956643	-0.176274	normal	0.85427	-0.520497	normal	0.597871	-0.729413	normal	0.935233	0.25285	normal	0.968911	-0.083856	normal	[OD]	--	Molecular Function: ubiquitin-protein transferase activity (GO:0004842);; Molecular Function: protein binding (GO:0005515);; Cellular Component: nucleus (GO:0005634);; Molecular Function: zinc ion binding (GO:0008270);; Biological Process: response to auxin (GO:0009733);; Biological Process: photorespiration (GO:0009853);; Biological Process: protein ubiquitination (GO:0016567);; Biological Proce…	K03868|2.42955e-60|tcc:TCM_037519|RING-box 1; K03868 RING-box protein 1 (A)	[O]	Posttranslational modification, protein turnover, chaperones	RING-box protein 1a GN=F7C8.160 OS=Arabidopsis thaliana (Mouse-ear cress) PE=1 SV=1	RING-box 1a -like protein [Gossypium arboreum]	Nucleotide excision repair (ko03420);; Ubiquitin mediated proteolysis (ko04120);; Protein processing in endoplasmic reticulum (ko04141)
Gorai.001G015800	2.2815	3.0088	2.84431	2.16123	1.46784	1.41982	1.55078	1.52811	2.71521	1.58341	0.812027	-0.668506	normal	0.835011	-0.461474	normal	0.464036	-0.91635	normal	0.638827	-0.868188	normal	0.649034	-0.79125	normal	0.876406	0.364852	normal	0.923886	0.13398	normal	0.64699	0.843206	normal	0.956268	0.036722	normal	[J]	Translation, ribosomal structure and biogenesis	Biological Process: maltose metabolic process (GO:0000023);; Biological Process: RNA splicing, via endonucleolytic cleavage and ligation (GO:0000394);; Molecular Function: translation initiation factor activity (GO:0003743);; Molecular Function: GTP binding (GO:0005525);; Cellular Component: nucleus (GO:0005634);; Cellular Component: mitochondrion (GO:0005739);; Cellular Component: eukaryotic tra…	K08963|5.31469e-168|tcc:TCM_037508|NagB/RpiA/CoA transferase-like superfamily protein isoform 1; K08963 methylthioribose-1-phosphate isomerase [EC:5.3.1.23] (A)	[J]	Translation, ribosomal structure and biogenesis	Methylthioribose-1-phosphate isomerase {ECO:0000255|HAMAP-Rule:MF_03119} GN=RCOM_0711420 OS=Ricinus communis (Castor bean) PE=2 SV=1	NagB/RpiA/CoA transferase-like superfamily protein isoform 1 [Theobroma cacao]	Cysteine and methionine metabolism (ko00270)
Gorai.001G015900	24.1225	16.8013	20.3236	25.266	27.9485	22.675	18.606	19.4167	18.7117	20.3363	0.963582	-0.0858089	normal	0.854814	0.569759	normal	0.965006	0.139218	normal	0.903715	0.439115	normal	0.959085	-0.0638503	normal	0.903269	-0.41125	normal	0.902062	-0.431482	normal	0.945702	0.0753088	normal	0.967848	0.0663227	normal	--	--	Cellular Component: endosome (GO:0005768);; Cellular Component: Golgi apparatus (GO:0005794);; Cellular Component: trans-Golgi network (GO:0005802);; Biological Process: polysaccharide metabolic process (GO:0005976);; Biological Process: macromolecule biosynthetic process (GO:0009059);; Cellular Component: chloroplast (GO:0009507);; Biological Process: response to hormone (GO:0009725);; Biologica…	--	--	--	Protein trichome birefringence-like 16 GN=TBL16 OS=Arabidopsis thaliana (Mouse-ear cress) PE=2 SV=1	Trichome birefringence-like 16 [Theobroma cacao]	--
Gorai.001G016000	32.4831	27.2836	23.3611	20.5034	25.9427	28.9262	28.4132	32.481	24.1344	26.5837	0.966589	-0.196392	normal	0.927656	-0.383299	normal	0.980467	0.0487576	normal	0.959398	0.16536	normal	0.856676	0.517883	normal	0.950926	0.241132	normal	0.967932	0.00519787	normal	0.958335	-0.135778	normal	0.948202	-0.352568	normal	[R]	General function prediction only	Cellular Component: extracellular region (GO:0005576);; Cellular Component: plasma membrane (GO:0005886);; Biological Process: cytokinin metabolic process (GO:0009690);;	--	--	--	--	von Willebrand factor A domain-containing [Gossypium arboreum]	--
Gorai.001G016100	13.9217	16.8993	13.0948	21.4005	22.075	14	13.5291	11.4044	17.5626	16.9797	0.935075	-0.00335643	normal	0.898369	0.278187	normal	0.925997	-0.251607	normal	0.7412	0.592904	normal	0.878168	-0.33648	normal	0.896584	-0.320647	normal	0.873267	-0.398795	normal	0.895356	0.263816	normal	0.761614	0.525621	normal	[K]	Transcription	Cellular Component: cytoplasmic mRNA processing body (GO:0000932);; Biological Process: response to molecule of bacterial origin (GO:0002237);; Molecular Function: protein binding (GO:0005515);; Cellular Component: nucleus (GO:0005634);; Cellular Component: small nucleolar ribonucleoprotein complex (GO:0005732);; Cellular Component: cytosol (GO:0005829);; Biological Process: protein targeting to …	K12620|4.96233e-69|tcc:TCM_037502|Small nuclear ribonucleoprotein family protein isoform 1; K12620 U6 snRNA-associated Sm-like protein LSm1 (A)	[A]	RNA processing and modification	Sm-like protein LSM1B {ECO:0000305} OS=Arabidopsis thaliana (Mouse-ear cress) PE=1 SV=1	U6 snRNA-associated Sm-like protein LSm1 [Gossypium arboreum]	RNA degradation (ko03018)
Gorai.001G016400	131.202	152.503	104.166	51.3075	44.8778	71.6501	127.615	66.2225	66.0611	45.6561	0.209265	-0.887807	normal	0.00351166	-1.66442	down	0.980988	-0.26477	normal	0.0101976	-1.30225	normal	0.615237	-0.710627	normal	0.930995	0.370631	normal	0.962475	0.0352985	normal	0.458185	-0.974139	normal	0.797364	-0.562387	normal	--	--	Biological Process: pentose-phosphate shunt (GO:0006098);; Biological Process: rRNA processing (GO:0006364);; Cellular Component: chloroplast (GO:0009507);; Cellular Component: photosystem I (GO:0009522);; Cellular Component: photosystem II (GO:0009523);; Cellular Component: chloroplast thylakoid membrane (GO:0009535);; Biological Process: response to red or far red light (GO:0009639);; Biologica…	K08908|2.01332e-156|tcc:TCM_037497|Photosystem I light harvesting complex gene 6 isoform 1; K08908 light-harvesting complex I chlorophyll a/b binding protein 2 (A)	--	--	Chlorophyll a-b binding protein, chloroplastic (Precursor) OS=Petunia hybrida (Petunia) PE=2 SV=1	Chlorophyll a-b binding, chloroplastic [Gossypium arboreum]	Photosynthesis - antenna proteins (ko00196)
Gorai.001G016500	8.67717	11.5332	11.7716	14.0134	10.5703	16.1318	15.7254	24.0547	19.993	20.0347	0.145722	0.886883	normal	0.918797	0.220517	normal	0.802937	0.471926	normal	0.920409	-0.247269	normal	0.0814566	0.953724	normal	0.824385	0.520439	normal	0.180679	0.923839	normal	0.92105	0.324771	normal	0.949394	-0.282778	normal	[M]	Cell wall/membrane/envelope biogenesis	Molecular Function: polygalacturonase activity (GO:0004650);; Cellular Component: extracellular region (GO:0005576);; Biological Process: carbohydrate metabolic process (GO:0005975);; Molecular Function: hydrolase activity, acting on glycosyl bonds (GO:0016798);; Biological Process: reproductive process (GO:0022414);; Cellular Component: intrinsic component of membrane (GO:0031224);; Biological P…	--	--	--	Probable polygalacturonase OS=Vitis vinifera (Grape) PE=1 SV=1	Pectin lyase-like superfamily protein isoform 1 [Theobroma cacao]	--
Gorai.001G016600	12.3772	12.0765	15.2746	13.718	14.381	18.4241	14.0748	18.4129	13.3199	14.5047	0.690324	0.59215	normal	0.916112	0.120542	normal	0.942984	0.200715	normal	0.928818	-0.172657	normal	0.928105	0.244328	normal	0.937393	-0.0286422	normal	0.940754	0.0679608	normal	0.925621	-0.0529595	normal	0.906834	-0.354498	normal	[R]	General function prediction only	Molecular Function: nucleotide binding (GO:0000166);; Molecular Function: mRNA 3'-UTR binding (GO:0003730);; Cellular Component: cytosol (GO:0005829);; Cellular Component: plasma membrane (GO:0005886);; Biological Process: glucose catabolic process (GO:0006007);; Biological Process: mRNA processing (GO:0006397);; Biological Process: response to stress (GO:0006950);; Biological Process: response t…	K13201|0|tcc:TCM_037492|Oligouridylate binding protein 1B isoform 1; K13201 nucleolysin TIA-1/TIAR (A)	[R]	General function prediction only	Oligouridylate-binding protein 1 GN=UBP1 OS=Nicotiana plumbaginifolia (Leadwort-leaved tobacco) PE=2 SV=1	Oligouridylate binding protein 1B isoform 1 [Theobroma cacao]	--
Gorai.001G016700	7.81284	39.8603	15.8467	15.0534	5.72141	4.2667	33.7778	28.2897	39.9087	8.32686	0.500513	-0.822777	normal	0.0474193	-1.32256	normal	0.936429	-0.261071	normal	0.00915209	-1.40618	down	0.194294	0.86611	normal	0.00102251	1.40688	up	0.766064	0.567285	normal	0.888204	0.395764	normal	1.40967e-06	-1.7157	down	--	--	--	--	--	--	--	Cyclin-dependent kinase 1 [Gossypium arboreum]	--
Gorai.001G016900	34.3705	80.1818	93.1772	57.6407	49.993	67.8586	92.5261	95.2837	78.8491	68.9621	0.0656475	0.983152	normal	0.946143	-0.422973	normal	0.985735	0.167575	normal	0.5663	-0.84138	normal	0.982572	0.0982712	normal	0.937893	0.430587	normal	0.917122	0.474574	normal	0.975925	-0.104668	normal	0.932666	-0.470817	normal	[O]	Posttranslational modification, protein turnover, chaperones	Molecular Function: copper ion binding (GO:0005507);; Molecular Function: protein binding (GO:0005515);; Molecular Function: ATP binding (GO:0005524);; Cellular Component: mitochondrion (GO:0005739);; Biological Process: protein folding (GO:0006457);; Biological Process: response to stress (GO:0006950);; Biological Process: response to temperature stimulus (GO:0009266);; Biological Process: respo…	K04078|1.16549e-152|tcc:TCM_037485|Chaperonin 20 isoform 1; K04078 chaperonin GroES (A)	[O]	Posttranslational modification, protein turnover, chaperones	20 kDa chaperonin, chloroplastic (Precursor) GN=T1M15.120 OS=Arabidopsis thaliana (Mouse-ear cress) PE=1 SV=2	20 kDa chaperonin, chloroplastic -like protein [Gossypium arboreum]	--
Gorai.001G017000	18.0808	10.7933	14.9723	20.4621	34.2454	14.1827	10.5965	11.2245	18.3597	21.4599	0.949479	-0.317958	normal	0.559626	0.929494	normal	0.974702	-0.0508554	normal	0.0311211	1.21845	normal	0.91769	-0.392892	normal	0.96891	-0.16777	normal	0.766629	-0.683697	normal	0.565995	0.867988	normal	0.0765713	0.922386	normal	--	--	Molecular Function: DNA binding (GO:0003677);; Molecular Function: sequence-specific DNA binding transcription factor activity (GO:0003700);; Cellular Component: nucleus (GO:0005634);; Biological Process: methylation-dependent chromatin silencing (GO:0006346);; Biological Process: regulation of transcription, DNA-templated (GO:0006355);; Biological Process: regulation of translation (GO:0006417);…	--	--	--	Auxin response factor 7 GN=At5g20730 OS=Arabidopsis thaliana (Mouse-ear cress) PE=1 SV=2	Transcriptional factor B3 family protein / auxin-responsive factor AUX/IAA-related isoform 1 [Theobroma cacao]	--
Gorai.001G017100	10.7866	16.4913	17.6183	27.6589	24.2546	17.6295	10.686	16.7262	19.4866	19.1939	0.475739	0.738252	normal	0.765948	0.781543	normal	0.867892	-0.445552	normal	0.938695	0.396348	normal	0.971381	0.0533847	normal	0.902257	-0.494967	normal	0.952307	-0.320606	normal	0.675177	0.787134	normal	0.979142	0.0170716	normal	--	--	--	K14794|0|tcc:TCM_037479|ARM repeat superfamily protein isoform 1; K14794 ribosomal RNA-processing protein 12 (A)	[S]	Function unknown	CAX-interacting protein 4 GN=CXIP4 OS=Arabidopsis thaliana (Mouse-ear cress) PE=1 SV=2	ARM repeat superfamily protein isoform 1 [Theobroma cacao]	--
Gorai.001G017200	90.6512	168.371	142.973	28.6903	15.3419	75.3603	70.1189	17.2709	94.5049	61.1176	0.959087	-0.241858	normal	1.29426e-08	-2.66027	down	1.30529e-05	-1.27432	down	0	-3.27996	down	0	-3.0904	down	3.02558e-06	1.75629	up	8.62553e-08	1.98698	up	0.926583	0.422222	normal	2.49432e-08	1.78598	up	--	--	Molecular Function: enzyme inhibitor activity (GO:0004857);; Biological Process: response to stress (GO:0006950);; Biological Process: metabolic process (GO:0008152);; Biological Process: cellular component organization (GO:0016043);; Molecular Function: pectinesterase activity (GO:0030599);; Biological Process: negative regulation of catalytic activity (GO:0043086);; Biological Process: single-o…	--	--	--	21 kDa protein (Precursor) OS=Daucus carota (Wild carrot) PE=2 SV=1	Plant invertase/pectin methylesterase inhibitor superfamily protein [Theobroma cacao]	--
Gorai.001G017300	0.652763	0.683378	1.00885	0.113451	0.167561	0.390371	0.589851	0.278603	1.08085	0.16439	--	--	--	--	--	--	--	--	--	--	--	--	--	--	--	--	--	--	--	--	--	--	--	--	--	--	--	--	--	Biological Process: primary metabolic process (GO:0044238);; Biological Process: cellular biosynthetic process (GO:0044249);; Biological Process: response to stimulus (GO:0050896);; Biological Process: organic substance biosynthetic process (GO:1901576);;	--	--	--	--	Cysteine and histidine-rich protein 1, putative [Theobroma cacao]	--
Gorai.001G017600	4.4977	20.3665	12.1131	7.92526	2.63548	13.202	36.322	13.9753	45.3179	23.9973	0.00185853	1.55252	up	0.0309345	-1.42822	normal	0.211556	0.754406	normal	0.000153393	-2.05992	down	0.883867	0.286492	normal	7.13941e-11	2.52421	up	2.09444e-12	3.10244	up	0.882438	0.386703	normal	0.456142	0.722239	normal	--	--	--	--	--	--	--	SAUR family protein [Theobroma cacao]	--
Gorai.001G017800	10.9124	14.1004	15.9759	18.1879	15.5954	8.38551	11.9555	11.8615	16.6267	14.8809	0.896241	-0.370365	normal	0.926111	0.340555	normal	0.949275	-0.255282	normal	0.956532	-0.0431225	normal	0.916887	-0.35002	normal	0.959336	-0.116019	normal	0.959439	-0.0320407	normal	0.860616	0.534735	normal	0.946751	0.269165	normal	--	--	Molecular Function: phosphatidylinositol-4,5-bisphosphate 5-phosphatase activity (GO:0004439);; Cellular Component: nucleus (GO:0005634);; Cellular Component: Golgi apparatus (GO:0005794);; Cellular Component: plasma membrane (GO:0005886);; Biological Process: protein N-linked glycosylation (GO:0006487);; Biological Process: response to osmotic stress (GO:0006970);; Biological Process: cell adhes…	--	[I]	Lipid transport and metabolism	Phosphoinositide phosphatase SAC3 GN=SAC3 OS=Arabidopsis thaliana (Mouse-ear cress) PE=2 SV=1	Phosphoinositide phosphatase family protein isoform 1 [Theobroma cacao]	--
Gorai.001G017900	1.52721	0.954301	1.44301	1.60731	3.39382	2.15769	1.7543	0.822127	0.931806	1.88886	0.856023	0.506035	normal	0.800519	0.704623	normal	0.59371	0.93265	normal	0.0859655	1.29239	normal	0.830568	-0.666248	normal	0.784921	-0.726502	normal	0.508229	-0.834751	normal	0.706829	-0.853812	normal	0.430149	1.12188	normal	--	--	Molecular Function: DNA binding (GO:0003677);; Molecular Function: sequence-specific DNA binding transcription factor activity (GO:0003700);; Cellular Component: nucleus (GO:0005634);; Biological Process: fatty acid catabolic process (GO:0009062);; Cellular Component: plasmodesma (GO:0009506);; Biological Process: double fertilization forming a zygote and endosperm (GO:0009567);; Biological Proce…	--	--	--	Transcription factor bHLH82 GN=F2C19.2 OS=Arabidopsis thaliana (Mouse-ear cress) PE=2 SV=1	Transcription factor bHLH82 -like protein [Gossypium arboreum]	--
Gorai.001G018000	10.2347	11.4515	7.64548	7.88101	8.29387	7.9417	9.66464	7.40787	6.63067	5.80722	0.907471	-0.323606	normal	0.809793	-0.586829	normal	0.933106	-0.283197	normal	0.934686	0.00628986	normal	0.939851	-0.0704615	normal	0.91113	-0.262737	normal	0.845845	-0.445346	normal	0.828229	-0.511498	normal	0.885515	-0.3737	normal	--	--	Molecular Function: DNA binding (GO:0003677);; Cellular Component: intracellular (GO:0005622);; Cellular Component: nucleus (GO:0005634);; Molecular Function: zinc ion binding (GO:0008270);;	--	--	--	AT-rich interactive domain-containing protein 4 GN=ARID4 OS=Arabidopsis thaliana (Mouse-ear cress) PE=2 SV=1	ARID/BRIGHT DNA-binding domain-containing protein isoform 1 [Theobroma cacao]	--
Gorai.001G018100	9.83814	9.45399	9.0197	11.9384	12.6022	10.05	10.9127	9.91541	10.6378	11.3079	0.968517	0.0745215	normal	0.922327	0.42219	normal	0.90072	0.417009	normal	0.92044	0.428705	normal	0.960524	0.185355	normal	0.947884	-0.293145	normal	0.958236	-0.238717	normal	0.952047	-0.231876	normal	0.976727	-0.000561855	normal	--	--	Molecular Function: 1-phosphatidylinositol-3-phosphate 5-kinase activity (GO:0000285);; Molecular Function: protein binding (GO:0005515);; Molecular Function: ATP binding (GO:0005524);; Cellular Component: mitochondrion (GO:0005739);; Cellular Component: endosome (GO:0005768);; Cellular Component: plasma membrane (GO:0005886);; Biological Process: vacuole organization (GO:0007033);; Biological Pr…	K00921|0|tcc:TCM_037451|Phosphatidylinositol-4-phosphate 5-kinase family protein, putative isoform 1; K00921 1-phosphatidylinositol-3-phosphate 5-kinase [EC:2.7.1.150] (A)	[T]	Signal transduction mechanisms	1-phosphatidylinositol-3-phosphate 5-kinase FAB1B GN=FAB1B OS=Arabidopsis thaliana (Mouse-ear cress) PE=2 SV=1	1-phosphatidylinositol-3-phosphate 5-kinase FAB1 [Gossypium arboreum]	Inositol phosphate metabolism (ko00562);; Phosphatidylinositol signaling system (ko04070);; Phagosome (ko04145)
Gorai.001G018200	4.25988	3.54742	0.214273	0.102305	0.62233	2.21462	43.2421	0	0.65682	0.037804	0.276512	-0.928614	normal	4.3141e-10	-4.39683	down	0	3.58522	up	--	--	--	--	--	--	0.242272	2.25289	normal	--	--	--	0	-5.88135	down	--	--	--	--	--	Molecular Function: enzyme inhibitor activity (GO:0004857);; Cellular Component: cell wall (GO:0005618);; Biological Process: catabolic process (GO:0009056);; Biological Process: cellular component organization (GO:0016043);; Biological Process: regulation of metabolic process (GO:0019222);; Molecular Function: pectinesterase activity (GO:0030599);; Biological Process: cellular response to stress…	K01051|0|tcc:TCM_037448|Plant invertase/pectin methylesterase inhibitor superfamily; K01051 pectinesterase [EC:3.1.1.11] (A)	--	--	Pectinesterase 54 (Precursor) GN=F22D1.30 OS=Arabidopsis thaliana (Mouse-ear cress) PE=2 SV=1	Plant invertase/pectin methylesterase inhibitor superfamily [Theobroma cacao]	Pentose and glucuronate interconversions (ko00040);; Starch and sucrose metabolism (ko00500)
Gorai.001G018300	43.5138	19.7537	17.4181	36.9165	82.6469	52.4328	28.3723	10.9063	50.0448	90.5875	0.953907	0.34454	normal	0.579563	0.899185	normal	0.662273	0.571601	normal	2.5632e-08	2.16331	up	0.577875	-0.665017	normal	0.868205	0.558415	normal	0.979255	0.219005	normal	0.481415	0.941991	normal	0	3.04198	up	--	--	Molecular Function: enzyme inhibitor activity (GO:0004857);; Cellular Component: extracellular region (GO:0005576);; Biological Process: protein targeting to membrane (GO:0006612);; Biological Process: water transport (GO:0006833);; Cellular Component: plant-type cell wall (GO:0009505);; Biological Process: response to salt stress (GO:0009651);; Biological Process: response to fructose (GO:000975…	K01051|0|tcc:TCM_037443|Pectinesterase/pectinesterase inhibitor PPE8B; K01051 pectinesterase [EC:3.1.1.11] (A)	--	--	Pectinesterase PPE8B (Precursor) OS=Prunus persica (Peach) PE=2 SV=1	Pectinesterase/pectinesterase inhibitor PPE8B [Gossypium arboreum]	Pentose and glucuronate interconversions (ko00040);; Starch and sucrose metabolism (ko00500)
Gorai.001G018400	47.9302	15.4445	17.702	17.4488	22.1965	24.7291	14.4051	7.35883	4.92529	7.32605	0.0862109	-0.946374	normal	0.918386	0.148392	normal	0.951916	-0.13115	normal	0.894064	0.376605	normal	0.0046261	-1.22289	down	1.61883e-05	-1.74034	down	0.000141649	-1.55524	down	0.0146985	-1.39991	normal	0.939536	0.03882	normal	--	--	Biological Process: dephosphorylation (GO:0016311);; Molecular Function: phosphatase activity (GO:0016791);;	--	--	--	--	Putative 5&apos;(3&apos;)-deoxyribonucleotidase [Gossypium arboreum]	--
Gorai.001G018500	1.8855	2.73565	2.74524	2.7577	3.54015	2.6549	2.65644	2.51005	3.85767	3.52818	0.921218	0.0548459	normal	0.770175	0.559295	normal	0.920201	-0.23056	normal	0.909376	-0.0714251	normal	0.730599	-0.55973	normal	0.893481	-0.243834	normal	0.913784	0.118524	normal	0.736584	0.599106	normal	0.714506	0.599144	normal	--	--	Molecular Function: DNA binding (GO:0003677);; Molecular Function: protein binding (GO:0005515);; Cellular Component: nucleus (GO:0005634);; Biological Process: response to stress (GO:0006950);; Biological Process: signal transduction (GO:0007165);; Biological Process: response to water deprivation (GO:0009414);; Biological Process: response to abiotic stimulus (GO:0009628);; Biological Process: …	K14432|4.13603e-15|tcc:TCM_033824|Abscisic acid responsive elements-binding factor 2 isoform 1; K14432 ABA responsive element binding factor (A)	--	--	ABSCISIC ACID-INSENSITIVE 5-like protein 5 GN=T2P3 OS=Arabidopsis thaliana (Mouse-ear cress) PE=1 SV=1	abscisic acid-insensitive 5-like protein 5 [Gossypium arboreum]	Plant hormone signal transduction (ko04075)
Gorai.001G018600	5.37874	4.44803	5.08997	2.65274	2.05449	4.78388	5.4124	1.71826	3.46102	2.68031	0.927099	-0.0588984	normal	0.204755	-1.14564	normal	0.891366	0.329265	normal	0.0336417	-1.26709	normal	0.00494464	-1.34731	down	0.614989	0.721278	normal	0.885634	0.295783	normal	0.641076	-0.704752	normal	0.900566	0.36025	normal	--	--	Biological Process: cellular process (GO:0009987);;	--	--	--	Rho GTPase-activating protein 6 GN=ROPGAP6 OS=Arabidopsis thaliana (Mouse-ear cress) PE=2 SV=1	Methionyl-tRNA formyltransferase [Gossypium arboreum]	--
Gorai.001G018700	13.9134	15.8036	15.7258	14.5065	17.0321	14.2447	18.0657	17.104	11.615	13.3698	0.976437	0.0458365	normal	0.96585	-0.0884005	normal	0.980816	0.188666	normal	0.972873	0.133837	normal	0.974955	0.145905	normal	0.947297	-0.341478	normal	0.952046	-0.345811	normal	0.899307	-0.562846	normal	0.954797	-0.363238	normal	[R]	General function prediction only	Molecular Function: ARF guanyl-nucleotide exchange factor activity (GO:0005086);; Cellular Component: nucleus (GO:0005634);; Cellular Component: early endosome (GO:0005769);; Cellular Component: trans-Golgi network (GO:0005802);; Cellular Component: cytosol (GO:0005829);; Biological Process: cytoskeleton organization (GO:0007010);; Biological Process: cell cycle (GO:0007049);; Biological Process:…	K13462|0|tcc:TCM_037433|HOPM interactor 7 isoform 1; K13462 guanine nucleotide-exchange factor (A)	[U]	Intracellular trafficking, secretion, and vesicular transport	Brefeldin A-inhibited guanine nucleotide-exchange protein 5 GN=F7K15_150 OS=Arabidopsis thaliana (Mouse-ear cress) PE=1 SV=2	Brefeldin A-inhibited guanine nucleotide-exchange 2 [Gossypium arboreum]	--
Gorai.001G018800	91.6567	87.717	98.1979	57.7303	72.1653	65.2758	90.5266	66.1534	57.4605	61.0446	0.901869	-0.468949	normal	0.875871	-0.60624	normal	0.984897	0.0121618	normal	0.940313	-0.401973	normal	0.856812	-0.534725	normal	0.965395	-0.0194519	normal	0.956621	-0.253007	normal	0.877551	-0.582523	normal	0.974598	-0.125937	normal	--	--	Molecular Function: protein binding (GO:0005515);; Cellular Component: nucleus (GO:0005634);; Biological Process: protein targeting to membrane (GO:0006612);; Biological Process: response to wounding (GO:0009611);; Biological Process: systemic acquired resistance (GO:0009627);; Biological Process: response to abiotic stimulus (GO:0009628);; Biological Process: response to salicylic acid (GO:00097…	K13464|4.31205e-112|tcc:TCM_037429|Jasmonate-zim-domain protein 12, putative isoform 1; K13464 jasmonate ZIM domain-containing protein (A)	--	--	Protein TIFY 3B GN=F22D1.70 OS=Arabidopsis thaliana (Mouse-ear cress) PE=1 SV=1	Jasmonate-zim-domain protein 12, putative isoform 1 [Theobroma cacao]	Plant hormone signal transduction (ko04075)
Gorai.001G018900	51.3747	53.4612	57.7356	58.5305	63.5009	46.1604	45.8924	51.3919	48.5566	48.6706	0.966791	-0.153826	normal	0.961281	0.0641055	normal	0.977253	-0.148916	normal	0.972394	-0.0122427	normal	0.954208	-0.299939	normal	0.957303	-0.248838	normal	0.934523	-0.392201	normal	0.961866	0.0195382	normal	0.97625	-0.109992	normal	[S]	Function unknown	Biological Process: cell morphogenesis (GO:0000902);; Cellular Component: cell wall (GO:0005618);; Cellular Component: mitochondrion (GO:0005739);; Biological Process: trichoblast differentiation (GO:0010054);; Cellular Component: membrane (GO:0016020);; Biological Process: cell growth (GO:0016049);; Biological Process: cell development (GO:0048468);; Biological Process: developmental growth invo…	--	[S]	Function unknown	UPF0136 membrane protein At2g26240 GN=At2g26240 OS=Arabidopsis thaliana (Mouse-ear cress) PE=3 SV=1	hypothetical protein F383_00118 [Gossypium arboreum]	--
Gorai.001G019200	5.71886	4.1077	5.43567	5.03691	4.90954	5.08391	4.89279	4.22475	5.3829	4.1518	0.904317	-0.254132	normal	0.829808	0.440175	normal	0.909671	0.277432	normal	0.917812	-0.0173411	normal	0.825605	-0.430948	normal	0.921025	0.0605638	normal	0.901911	-0.24331	normal	0.879524	0.280082	normal	0.930108	0.164252	normal	--	--	--	--	--	--	--	DNA topoisomerase 2-binding 1-A [Gossypium arboreum]	--
Gorai.001G019300	8.06488	36.1514	43.5437	3.17842	3.12389	8.20923	37.1209	17.541	7.33052	3.31889	0.921892	0.0380499	normal	1.59017e-12	-3.51586	down	0.965976	0.021959	normal	0	-3.73016	down	0.00126534	-1.29269	down	0.0768897	1.2323	normal	0.919747	0.0675785	normal	8.16171e-07	-2.26866	down	2.63643e-10	-2.38855	down	--	--	--	--	--	--	--	Arginine--tRNA ligase [Gossypium arboreum]	--
Gorai.001G019400	13.6869	35.008	34.9858	23.749	17.2797	42.5948	95.5138	82.8281	71.1382	61.5511	1.15211e-05	1.61384	up	0.786299	-0.595826	normal	2.37109e-07	1.46307	up	0.0637929	-1.10566	normal	0.00565039	1.17185	up	5.46794e-05	1.59033	up	1.8731e-06	1.81533	up	0.922325	-0.413485	normal	0.876093	-0.469839	normal	--	--	Molecular Function: copper ion transmembrane transporter activity (GO:0005375);; Molecular Function: protein binding (GO:0005515);; Cellular Component: late endosome (GO:0005770);; Cellular Component: vacuolar membrane (GO:0005774);; Cellular Component: Golgi apparatus (GO:0005794);; Cellular Component: plasma membrane (GO:0005886);; Biological Process: copper ion transport (GO:0006825);; Cellula…	K14686|7.99651e-61|tcc:TCM_037407|Copper transporter 5, putative; K14686 solute carrier family 31 (copper transporter), member 1 (A)	[P]	Inorganic ion transport and metabolism	Copper transporter 5.1 GN=OJ1344_B01.31 OS=Oryza sativa subsp. japonica (Rice) PE=2 SV=1	Copper transporter 5, putative [Theobroma cacao]	--
Gorai.001G019700	215.774	19.1255	84.8746	24.0548	13.7387	276.339	16.9507	83.4059	45.2709	51.0356	0.978178	0.345086	normal	0.900362	0.323158	normal	0.947865	-0.169993	normal	1.58484e-12	-2.68087	down	0.977109	-0.0765411	normal	0.203374	0.910994	normal	3.18873e-07	1.89702	up	0.00640093	1.45763	up	0.510972	-0.715695	normal	--	--	--	--	[K]	Transcription	--	Copper homeostasis cutC [Gossypium arboreum]	--
Gorai.001G019800	3.20079	16.8136	8.01445	2.59043	1.01313	1.30338	7.92901	1.02242	1.70594	0.680112	0.0288597	-1.18693	normal	3.23772e-08	-2.63557	down	0.00361232	-1.01753	down	1.01983e-11	-2.85259	down	1.54321e-14	-2.84321	down	0.789989	-0.503723	normal	0.839968	-0.537473	normal	1.35477e-05	-2.06662	down	0.874488	-0.565903	normal	[S]	Function unknown	Biological Process: polysaccharide catabolic process (GO:0000272);; Biological Process: regulation of cell growth (GO:0001558);; Biological Process: cell fate specification (GO:0001708);; Biological Process: response to molecule of bacterial origin (GO:0002237);; Molecular Function: protein serine/threonine kinase activity (GO:0004674);; Molecular Function: protein binding (GO:0005515);; Molecula…	--	--	--	LRR receptor-like serine/threonine-protein kinase ERECTA {ECO:0000303|PubMed:8624444} (Precursor) OS=Arabidopsis thaliana (Mouse-ear cress) PE=1 SV=1	Leucine-rich receptor-like protein kinase family protein [Theobroma cacao]	--
Gorai.001G019900	9.35583	75.6599	86.1876	38.2549	16.8892	21.0051	44.3509	93.2988	117.992	74.1227	0.0185999	1.16346	normal	0.330809	-1.0254	normal	0.0497013	-0.851235	normal	4.23383e-09	-2.30374	down	0.960337	0.17531	normal	2.31735e-05	1.63245	up	1.07011e-08	2.11267	up	0.00394689	1.50974	up	0.928381	-0.376029	normal	[S]	Function unknown	--	K02221|1.90834e-138|tcc:TCM_037390|YGGT family protein; K02221 YggT family protein (A)	--	--	Uncharacterized protein ycf19 GN=ycf19 OS=Guillardia theta (Cryptomonas phi) PE=3 SV=1	putative ycf19 [Gossypium arboreum]	--
Gorai.001G020000	4.27868	3.04512	3.14437	5.64001	5.33828	4.18374	4.32182	2.86125	5.66648	5.09465	0.927764	-0.0232839	normal	0.488549	0.866501	normal	0.772799	0.497352	normal	0.456477	0.802793	normal	0.912718	-0.107836	normal	0.925534	0.0491595	normal	0.925701	-0.072339	normal	0.817212	0.477339	normal	0.260675	0.834435	normal	--	--	Biological Process: response to hormone (GO:0009725);; Cellular Component: intracellular part (GO:0044424);; Biological Process: single-organism cellular process (GO:0044763);; Biological Process: negative regulation of biological process (GO:0048519);; Biological Process: regulation of cellular process (GO:0050794);; Biological Process: proteolysis involved in cellular protein catabolic process …	K15082|0|tcc:TCM_037388|Rad7, putative isoform 1; K15082 DNA repair protein RAD7 (A)	[R]	General function prediction only	F-box/LRR-repeat protein 3 GN=FBL3 OS=Arabidopsis thaliana (Mouse-ear cress) PE=2 SV=1	DNA repair rhp7 [Gossypium arboreum]	--
Gorai.001G020100	70.6593	44.323	64.4485	39.7948	40.1924	56.6882	19.6837	29.313	23.1195	26.4288	0.931831	-0.348985	normal	0.934718	-0.183804	normal	0.000167852	-1.19881	down	0.629894	-0.738109	normal	0.00314828	-1.21108	down	0.325519	-0.830229	normal	0.682806	-0.639815	normal	0.904681	0.237852	normal	0.947344	-0.173039	normal	--	--	Cellular Component: chloroplast thylakoid membrane (GO:0009535);; Cellular Component: chloroplast thylakoid lumen (GO:0009543);;	--	--	--	--	hypothetical protein F383_15872 [Gossypium arboreum]	--
Gorai.001G020200	19.28	16.3007	16.2381	17.5587	18.6384	14.9748	16.6897	15.431	17.8795	16.9237	0.954301	-0.244464	normal	0.953724	0.06475	normal	0.977068	0.0813988	normal	0.959149	0.156085	normal	0.966727	-0.00347056	normal	0.96415	0.0988841	normal	0.966846	-0.0294116	normal	0.95681	0.137593	normal	0.972254	0.124728	normal	--	--	Biological Process: multicellular organismal development (GO:0007275);; Biological Process: response to hormone (GO:0009725);; Biological Process: cellular macromolecule catabolic process (GO:0044265);; Biological Process: cellular protein metabolic process (GO:0044267);; Cellular Component: intracellular part (GO:0044424);; Biological Process: anatomical structure development (GO:0048856);; Biol…	--	[R]	General function prediction only	F-box/LRR-repeat protein 15 GN=FBL15 OS=Arabidopsis thaliana (Mouse-ear cress) PE=2 SV=2	F-box/LRR-repeat 15 -like protein [Gossypium arboreum]	--
Gorai.001G020400	0.379523	1.88239	0.345855	0.432981	0.193803	3.17137	22.7497	3.83185	4.26479	3.0871	9.62329e-07	2.91864	up	0.0508203	-1.93937	normal	0	3.59294	up	--	--	--	2.11942e-08	3.17916	up	1.45958e-08	3.17905	up	1.84076e-08	3.77864	up	2.33493e-07	-2.35977	down	0.911624	-0.312372	normal	[KAD]	--	Molecular Function: DNA binding (GO:0003677);; Molecular Function: sequence-specific DNA binding transcription factor activity (GO:0003700);; Molecular Function: binding (GO:0005488);; Cellular Component: nucleus (GO:0005634);; Biological Process: polyamine catabolic process (GO:0006598);; Biological Process: fatty acid biosynthetic process (GO:0006633);; Biological Process: oligopeptide transpor…	K09422|1.02631e-124|tcc:TCM_037376|Duplicated homeodomain-like superfamily protein; K09422 myb proto-oncogene protein, plant (A)	[K]	Transcription	Anthocyanin regulatory C1 protein GN=C1 OS=Zea mays (Maize) PE=2 SV=1	Transcription factor TT2 -like protein [Gossypium arboreum]	--
Gorai.001G020500	11.6181	4.4349	5.53341	5.33891	4.54517	5.79624	6.63695	7.30742	8.42022	6.30269	0.109414	-0.959704	normal	0.866673	0.266312	normal	0.64183	0.610722	normal	0.874663	-0.31415	normal	0.855112	0.371991	normal	0.631277	0.655392	normal	0.815987	0.470236	normal	0.853488	0.368382	normal	0.921301	-0.222508	normal	[KAD]	--	Biological Process: tryptophan biosynthetic process (GO:0000162);; Biological Process: defense response to insect (GO:0002213);; Molecular Function: DNA binding (GO:0003677);; Molecular Function: chromatin binding (GO:0003682);; Molecular Function: sequence-specific DNA binding transcription factor activity (GO:0003700);; Molecular Function: acid phosphatase activity (GO:0003993);; Molecular Func…	K09422|3.00364e-105|tcc:TCM_037376|Duplicated homeodomain-like superfamily protein; K09422 myb proto-oncogene protein, plant (A)	[K]	Transcription	Anthocyanin regulatory C1 protein GN=C1 OS=Zea mays (Maize) PE=2 SV=1	Transcription factor TT2 -like protein [Gossypium arboreum]	--
Gorai.001G020600	10.0255	7.39554	11.1061	4.98472	12.3791	4.31496	14.4878	2.51421	7.98509	7.39775	0.0261027	-1.15867	normal	0.774474	-0.550978	normal	0.0151139	1.00413	normal	0.920384	0.0777356	normal	3.67753e-08	-2.20636	down	0.601333	0.687046	normal	0.51054	-0.735215	normal	0.50859	-0.81201	normal	0.000771265	1.53594	up	[KAD]	--	Biological Process: tryptophan biosynthetic process (GO:0000162);; Biological Process: defense response to insect (GO:0002213);; Molecular Function: DNA binding (GO:0003677);; Molecular Function: chromatin binding (GO:0003682);; Molecular Function: sequence-specific DNA binding transcription factor activity (GO:0003700);; Cellular Component: nucleus (GO:0005634);; Biological Process: polyamine ca…	K09422|6.0234e-126|tcc:TCM_037376|Duplicated homeodomain-like superfamily protein; K09422 myb proto-oncogene protein, plant (A)	[K]	Transcription	Anthocyanin regulatory C1 protein GN=C1 OS=Zea mays (Maize) PE=2 SV=1	GHMYB36 [Gossypium hirsutum]	--
Gorai.001G020700	7.48324	5.59932	6.95079	5.05177	5.68301	7.03173	6.7383	5.83329	6.26563	4.52631	0.927424	-0.0723107	normal	0.883135	-0.170367	normal	0.921832	0.229239	normal	0.885957	-0.277019	normal	0.90358	-0.216141	normal	0.878644	0.303512	normal	0.880337	-0.311898	normal	0.900918	-0.0415148	normal	0.877486	-0.378654	normal	--	--	Molecular Function: ubiquitin-protein transferase activity (GO:0004842);; Molecular Function: protein binding (GO:0005515);; Cellular Component: nucleus (GO:0005634);; Cellular Component: peroxisome (GO:0005777);; Cellular Component: integral component of peroxisomal membrane (GO:0005779);; Cellular Component: endoplasmic reticulum (GO:0005783);; Cellular Component: cytosol (GO:0005829);; Biologi…	K13346|0|tcc:TCM_037371|Peroxisome biogenesis factor 10; K13346 peroxin-10 (A)	[O]	Posttranslational modification, protein turnover, chaperones	Peroxisome biogenesis factor 10 GN=PEX10 OS=Arabidopsis thaliana (Mouse-ear cress) PE=1 SV=1	Peroxisome biogenesis factor 10 -like protein [Gossypium arboreum]	Peroxisome (ko04146)
Gorai.001G020900	0.591596	1.88688	0.877265	0.235837	0.342113	0.788796	1.78923	0.282669	0.866541	0.179392	0.935187	0.334168	normal	6.51358e-05	-2.80066	down	0.935797	-0.109258	normal	0.519773	-1.3306	normal	0.261933	-1.51461	normal	0.112079	1.80548	normal	--	--	--	0.564125	-0.924584	normal	--	--	--	[M]	Cell wall/membrane/envelope biogenesis	Biological Process: transition metal ion transport (GO:0000041);; Cellular Component: nucleus (GO:0005634);; Cellular Component: vacuolar membrane (GO:0005774);; Cellular Component: plasma membrane (GO:0005886);; Biological Process: anion transport (GO:0006820);; Molecular Function: mechanically-gated ion channel activity (GO:0008381);; Cellular Component: plasmodesma (GO:0009506);; Biological Pr…	--	[M]	Cell wall/membrane/envelope biogenesis	Mechanosensitive ion channel protein 10 GN=MSL10 OS=Arabidopsis thaliana (Mouse-ear cress) PE=1 SV=1	Mechanosensitive ion channel 10 -like protein [Gossypium arboreum]	--
Gorai.001G021100	15.5314	24.4412	20.1053	10.6866	9.04589	10.6075	14.2724	12.8178	9.78129	7.28003	0.765128	-0.524503	normal	0.105898	-1.21167	normal	0.101753	-0.803054	normal	0.0500435	-1.13195	normal	0.659572	-0.608794	normal	0.921068	-0.127926	normal	0.885934	-0.312783	normal	0.82681	-0.483723	normal	0.193853	-0.842941	normal	[R]	General function prediction only	Cellular Component: cytosol (GO:0005829);; Biological Process: nitrogen compound metabolic process (GO:0006807);; Molecular Function: zinc ion binding (GO:0008270);; Cellular Component: chloroplast stroma (GO:0009570);; Molecular Function: hydrolase activity, acting on carbon-nitrogen (but not peptide) bonds (GO:0016810);; Biological Process: cellular nitrogen compound metabolic process (GO:00346…	K13566|0|tcc:TCM_037360|Nitrilase/cyanide hydratase and apolipoprotein N-acyltransferase family protein isoform 1; K13566 omega-amidase [EC:3.5.1.3] (A)	[E]	Amino acid transport and metabolism	Omega-amidase,chloroplastic (Precursor) GN=NLP3 OS=Arabidopsis thaliana (Mouse-ear cress) PE=1 SV=1	Omega-amidase NIT2 [Gossypium arboreum]	Alanine, aspartate and glutamate metabolism (ko00250)
Gorai.001G021200	2.78707	3.04955	3.51369	3.73731	4.3094	1.92951	2.32038	2.87543	3.45277	3.53887	0.80164	-0.513013	normal	0.860145	0.314632	normal	0.849415	-0.430565	normal	0.872431	0.327244	normal	0.889053	-0.265705	normal	0.90972	-0.12058	normal	0.891327	-0.276812	normal	0.677157	0.674567	normal	0.901768	0.311223	normal	--	--	Molecular Function: binding (GO:0005488);; Biological Process: post-embryonic development (GO:0009791);; Cellular Component: intracellular membrane-bounded organelle (GO:0043231);; Cellular Component: cytoplasmic part (GO:0044444);; Biological Process: single-organism developmental process (GO:0044767);; Biological Process: reproductive structure development (GO:0048608);;	--	[R]	General function prediction only	Pentatricopeptide repeat-containing protein At1g05670, mitochondrial (Precursor) GN=At1g05670 OS=Arabidopsis thaliana (Mouse-ear cress) PE=2 SV=1	Pentatricopeptide repeat superfamily protein, putative [Theobroma cacao]	--
Gorai.001G021300	2.87999	1.92907	3.28821	2.3278	2.42135	1.79189	2.20968	3.14857	2.45386	2.04235	0.655667	-0.784576	normal	0.889016	0.131669	normal	0.931403	-0.230888	normal	0.8194	-0.520737	normal	0.867072	-0.36737	normal	0.911737	-0.0769303	normal	0.902109	-0.253462	normal	0.878511	0.333665	normal	0.905138	-0.41558	normal	--	--	Molecular Function: DNA binding (GO:0003677);; Cellular Component: nucleus (GO:0005634);; Cellular Component: cytosol (GO:0005829);; Biological Process: regulation of transcription, DNA-templated (GO:0006355);; Biological Process: mitotic nuclear division (GO:0007067);; Molecular Function: zinc ion binding (GO:0008270);; Cellular Component: membrane (GO:0016020);; Biological Process: cellular res…	--	[R]	General function prediction only	PHD finger protein ALFIN-LIKE 4, N-terminally processed GN=AL4 OS=Arabidopsis thaliana (Mouse-ear cress) PE=1 SV=2	hypothetical protein JCGZ_07622 [Jatropha curcas]	--
Gorai.001G021400	8.3599	1.35253	3.66903	4.52727	3.6927	4.22589	2.91325	2.08465	3.89979	2.33943	0.414011	-0.943032	normal	0.313017	1.42583	normal	0.774038	0.989233	normal	0.929592	-0.06692	normal	0.766867	-0.8069	normal	0.914234	-0.180519	normal	0.817591	-0.738512	normal	0.896984	0.370681	normal	0.969979	-0.00752747	normal	[O]	Posttranslational modification, protein turnover, chaperones	Cellular Component: cytoplasm (GO:0005737);; Cellular Component: cytosol (GO:0005829);; Biological Process: protein folding (GO:0006457);; Biological Process: response to stress (GO:0006950);; Biological Process: hyperosmotic response (GO:0006972);; Biological Process: response to high light intensity (GO:0009644);; Biological Process: heat acclimation (GO:0010286);; Biological Process: response …	K13993|8.27418e-69|gmx:100813195|HSP17.9-D; 17.9 kDa class II heat shock protein-like; K13993 HSP20 family protein (A)	[O]	Posttranslational modification, protein turnover, chaperones	17.9 kDa class II heat shock protein GN=HSP17.9-D OS=Glycine max (Soybean) PE=3 SV=1	17.6 kDa class II heat shock protein [Theobroma cacao]	Protein processing in endoplasmic reticulum (ko04141)
Gorai.001G021500	15.8769	7.21105	4.63952	6.65332	12.6577	3.92712	9.59678	11.9351	2.40812	2.86302	8.61321e-07	-1.95683	down	0.883986	-0.11602	normal	0.822745	0.451136	normal	0.028765	1.27721	normal	0.00832004	1.28301	up	0.0138673	-1.45271	normal	1.86839e-06	-2.12308	down	0.000433284	-1.94426	down	1.14678e-07	-2.11829	down	--	--	Biological Process: respiratory burst involved in defense response (GO:0002679);; Molecular Function: sequence-specific DNA binding transcription factor activity (GO:0003700);; Cellular Component: nucleus (GO:0005634);; Biological Process: toxin catabolic process (GO:0009407);; Biological Process: response to wounding (GO:0009611);; Biological Process: virus induced gene silencing (GO:0009616);; …	--	--	--	Probable WRKY transcription factor 50 GN=WRKY50 OS=Arabidopsis thaliana (Mouse-ear cress) PE=2 SV=1	WRKY transcription factor 114 [Gossypium hirsutum]	--
Gorai.001G021700	9.99506	14.9918	15.0658	11.3522	7.58257	13.2462	13.998	15.7318	20.8	16.5364	0.869856	0.363413	normal	0.828205	-0.427378	normal	0.933915	-0.144688	normal	0.356533	-0.91132	normal	0.913838	0.126789	normal	0.594691	0.686543	normal	0.0741709	1.12278	normal	0.819989	0.452882	normal	0.937432	0.0731619	normal	--	--	Cellular Component: nucleus (GO:0005634);;	K17968|9.54837e-52|tcc:TCM_037337|hypothetical protein; K17968 TRIAP1/MDM35 family protein (A)	[S]	Function unknown	Uncharacterized protein At4g33100 GN=At4g33100 OS=Arabidopsis thaliana (Mouse-ear cress) PE=3 SV=1	hypothetical protein F383_13483 [Gossypium arboreum]	--
Gorai.001G021800	23.6533	25.411	27.9505	37.1413	34.7425	27.6613	26.3525	32.5957	31.4906	31.2269	0.962184	0.244681	normal	0.899772	0.579402	normal	0.981827	0.0633603	normal	0.958057	0.310202	normal	0.966823	0.227717	normal	0.966657	-0.24338	normal	0.97286	-0.142734	normal	0.951568	0.328237	normal	0.982569	-0.0655743	normal	[E]	Amino acid transport and metabolism	Molecular Function: aminopeptidase activity (GO:0004177);; Cellular Component: nucleus (GO:0005634);; Cellular Component: cytosol (GO:0005829);; Cellular Component: plasma membrane (GO:0005886);; Biological Process: gluconeogenesis (GO:0006094);; Biological Process: cytoskeleton organization (GO:0007010);; Molecular Function: metallopeptidase activity (GO:0008237);; Molecular Function: zinc ion b…	K08776|0|tcc:TCM_037335|Aminopeptidase M1 isoform 1; K08776 puromycin-sensitive aminopeptidase [EC:3.4.11.-] (A)	[EO]	--	Aminopeptidase M1 GN=APM1 OS=Arabidopsis thaliana (Mouse-ear cress) PE=1 SV=1	Npepps [Gossypium arboreum]	--
Gorai.001G021900	0.494318	0.948507	1.17513	0.697233	0.524718	1.43941	0.566329	0.148839	0.853348	0.381412	--	--	--	--	--	--	--	--	--	--	--	--	--	--	--	--	--	--	--	--	--	--	--	--	--	--	--	--	--	Biological Process: cell morphogenesis involved in differentiation (GO:0000904);; Molecular Function: catalytic activity (GO:0003824);; Cellular Component: plant-type cell wall (GO:0009505);; Biological Process: unidimensional cell growth (GO:0009826);; Biological Process: trichoblast differentiation (GO:0010054);; Cellular Component: membrane (GO:0016020);;	--	--	--	Leucine-rich repeat extensin-like protein 1 (Precursor) GN=LRX1 OS=Arabidopsis thaliana (Mouse-ear cress) PE=1 SV=1	Uncharacterized protein TCM_037325 [Theobroma cacao]	--
Gorai.001G022000	42.8775	7.50253	21.1963	14.0652	18.9311	42.3765	17.2427	2.21804	7.97307	11.3276	0.962763	-0.00362517	normal	0.524075	0.837761	normal	0.00661769	1.07599	up	0.930268	-0.0707176	normal	1.11022e-15	-3.106	down	0.378512	-0.809425	normal	0.519514	-0.725085	normal	0.273097	-0.981972	normal	9.09493e-09	2.29276	up	--	--	Biological Process: immune system process (GO:0002376);; Molecular Function: binding (GO:0005488);; Biological Process: defense response (GO:0006952);; Cellular Component: cell part (GO:0044464);; Biological Process: single-organism cellular process (GO:0044763);; Biological Process: regulation of cellular process (GO:0050794);; Biological Process: response to other organism (GO:0051707);;	--	--	--	Protein YLS9 GN=F11F19.11 OS=Arabidopsis thaliana (Mouse-ear cress) PE=2 SV=1	Basic fibroblast growth factor receptor 1, putative [Theobroma cacao]	--
Gorai.001G022100	2.02079	1.38913	1.24951	2.90574	2.24289	0.909691	0.387687	0.31657	1.25494	0.211473	0.778627	-1.05842	normal	0.581758	1.11585	normal	0.664213	-1.61673	normal	0.825314	0.836131	normal	--	--	--	0.475608	-1.15535	normal	0.00085387	-3.08401	down	--	--	--	--	--	--	--	--	Molecular Function: protein binding (GO:0005515);; Cellular Component: nucleoplasm (GO:0005654);; Biological Process: pollen development (GO:0009555);; Biological Process: specification of symmetry (GO:0009799);; Biological Process: organ morphogenesis (GO:0009887);; Biological Process: polarity specification of adaxial/abaxial axis (GO:0009944);; Biological Process: proximal/distal pattern forma…	--	--	--	LOB domain-containing protein 22 GN=MCP4.8 OS=Arabidopsis thaliana (Mouse-ear cress) PE=2 SV=1	LOB domain-containing 22-like protein [Theobroma cacao]	--
Gorai.001G022200	6.86472	7.29492	6.22537	7.03105	8.35073	6.65722	6.07427	6.3523	7.73018	7.64584	0.942658	-0.0350356	normal	0.921094	-0.0300337	normal	0.932306	-0.244444	normal	0.869228	0.413016	normal	0.937922	0.0294251	normal	0.934464	0.122047	normal	0.940617	-0.103413	normal	0.874881	0.390321	normal	0.925074	0.275268	normal	--	--	Molecular Function: ATP-dependent peptidase activity (GO:0004176);; Molecular Function: metalloendopeptidase activity (GO:0004222);; Molecular Function: serine-type endopeptidase activity (GO:0004252);; Molecular Function: ATP binding (GO:0005524);; Cellular Component: mitochondrion (GO:0005739);; Biological Process: pentose-phosphate shunt (GO:0006098);; Biological Process: ATP catabolic process…	K08955|0|tcc:TCM_037298|Cell division protease ftsH isoform 1; K08955 ATP-dependent metalloprotease [EC:3.4.24.-] (A)	[O]	Posttranslational modification, protein turnover, chaperones	ATP-dependent zinc metalloprotease FTSH 4, mitochondrial (Precursor) GN=FTSH4 OS=Arabidopsis thaliana (Mouse-ear cress) PE=1 SV=2	ATP-dependent zinc metalloprotease FTSH 4, mitochondrial -like protein [Gossypium arboreum]	--
Gorai.001G022400	7.31973	4.51561	5.35052	10.8012	11.4093	5.07215	6.03384	8.25352	8.86913	13.1912	0.765303	-0.519115	normal	0.0770969	1.25841	normal	0.865031	0.383432	normal	0.0459388	1.15647	normal	0.516293	0.693391	normal	0.895847	-0.308119	normal	0.927812	0.207597	normal	0.719125	0.626016	normal	0.521473	0.668454	normal	--	--	Molecular Function: zinc ion transmembrane transporter activity (GO:0005385);; Biological Process: polar nucleus fusion (GO:0010197);; Biological Process: response to chitin (GO:0010200);; Biological Process: zinc ion transmembrane transport (GO:0071577);;	--	--	--	--	Calmodulin-binding family protein isoform 1 [Theobroma cacao]	--
Gorai.001G022500	1.01411	1.76343	1.86413	2.16757	1.48698	1.98915	1.69884	1.04677	2.63231	3.63888	0.569106	0.999331	normal	0.880001	0.281179	normal	0.943965	-0.0325772	normal	0.915342	-0.263914	normal	0.733937	-0.801444	normal	0.914034	0.011787	normal	0.316648	1.04638	normal	0.872538	0.377336	normal	0.0135897	1.56088	normal	--	--	Cellular Component: chloroplast (GO:0009507);; Molecular Function: magnesium ion transmembrane transporter activity (GO:0015095);; Biological Process: magnesium ion transport (GO:0015693);; Cellular Component: membrane (GO:0016020);;	--	--	--	Probable magnesium transporter NIPA9 GN=At5g11960 OS=Arabidopsis thaliana (Mouse-ear cress) PE=2 SV=1	Uncharacterized protein isoform 2 [Theobroma cacao]	--
Gorai.001G022700	15.3887	29.194	30.2211	13.4774	10.4619	10.8964	30.5506	11.8719	13.4789	10.5376	0.800641	-0.483092	normal	0.109123	-1.20562	normal	0.956202	-0.0344073	normal	0.00177709	-1.49226	down	0.00347203	-1.27171	down	0.914268	0.0263292	normal	0.914801	0.0235683	normal	0.149018	-1.09092	normal	0.923447	-0.208154	normal	--	--	--	--	--	--	--	Uncharacterized protein TCM_037289 [Theobroma cacao]	--
Gorai.001G022800	13.3898	8.76364	9.06968	9.32093	11.8502	10.7619	9.81315	8.2963	8.52339	9.14913	0.933229	-0.308371	normal	0.935231	0.0867955	normal	0.961351	0.153418	normal	0.910635	0.374083	normal	0.947576	-0.134682	normal	0.945316	-0.134011	normal	0.912628	-0.366982	normal	0.936532	-0.144887	normal	0.95769	0.136607	normal	[RTKL]	--	Biological Process: defense response to oomycetes (GO:0002229);; Molecular Function: protein kinase activity (GO:0004672);; Molecular Function: MAP kinase kinase kinase activity (GO:0004709);; Molecular Function: protein serine/threonine/tyrosine kinase activity (GO:0004712);; Molecular Function: protein binding (GO:0005515);; Cellular Component: nucleolus (GO:0005730);; Cellular Component: early…	K04424|0|tcc:TCM_037283|Kinase superfamily protein, putative isoform 2; K04424 sterile alpha motif and leucine zipper containing kinase AZK [EC:2.7.11.25] (A)	[T]	Signal transduction mechanisms	Serine/threonine-protein kinase EDR1 GN=F22O13.20 OS=Arabidopsis thaliana (Mouse-ear cress) PE=1 SV=1	Serine/threonine-protein kinase CTR1 [Gossypium arboreum]	--
Gorai.001G022900	28.0554	15.4205	22.3156	20.6855	28.4376	18.3073	14.2447	20.2196	15.7356	16.1685	0.737294	-0.567563	normal	0.85015	0.486089	normal	0.949068	-0.135583	normal	0.882108	0.429909	normal	0.946311	-0.0731268	normal	0.899162	-0.339826	normal	0.43058	-0.781118	normal	0.887522	0.337105	normal	0.926539	-0.282801	normal	--	--	Cellular Component: mitochondrion (GO:0005739);; Cellular Component: endoplasmic reticulum (GO:0005783);; Cellular Component: Golgi apparatus (GO:0005794);; Biological Process: phosphatidylinositol biosynthetic process (GO:0006661);; Biological Process: negative regulation of ethylene-activated signaling pathway (GO:0010105);;	--	[S]	Function unknown	Protein REVERSION-TO-ETHYLENE SENSITIVITY1 GN=RTE1 OS=Arabidopsis thaliana (Mouse-ear cress) PE=1 SV=1	reversion-to-ethylene sensitivity1 -like protein [Gossypium arboreum]	--
Gorai.001G023000	2.68996	0.220708	0.903682	1.43639	1.14611	2.28477	0.259567	0.068364	0.0631672	0.75911	0.921109	-0.223343	normal	0.139273	2.17709	normal	--	--	--	0.952696	0.209287	normal	--	--	--	0.00447837	-3.1602	down	0.921238	-0.531484	normal	--	--	--	--	--	--	--	--	Molecular Function: protein phosphatase inhibitor activity (GO:0004864);; Molecular Function: receptor activity (GO:0004872);; Cellular Component: nucleus (GO:0005634);; Cellular Component: mitochondrion (GO:0005739);; Biological Process: tryptophan catabolic process (GO:0006569);; Biological Process: fatty acid catabolic process (GO:0009062);; Cellular Component: chloroplast (GO:0009507);; Biolo…	K14496|9.69066e-111|tcc:TCM_037275|PYR1-like 2; K14496 abscisic acid receptor PYR/PYL family (A)	--	--	Abscisic acid receptor PYL2 GN=T19L18.15 OS=Arabidopsis thaliana (Mouse-ear cress) PE=1 SV=1	PYR1-like 2 [Theobroma cacao]	Plant hormone signal transduction (ko04075)
Gorai.001G023100	2.59661	4.75742	5.36548	6.90143	4.07214	3.57948	6.85883	3.19782	10.9397	3.79995	0.789132	0.507661	normal	0.779845	0.57102	normal	0.788855	0.469861	normal	0.873683	-0.33278	normal	0.594642	-0.652385	normal	0.697964	0.609311	normal	0.916533	-0.0994604	normal	0.589621	0.766861	normal	0.922678	0.212617	normal	--	--	Biological Process: sulfur amino acid metabolic process (GO:0000096);; Molecular Function: transporter activity (GO:0005215);; Cellular Component: nucleus (GO:0005634);; Cellular Component: cytosol (GO:0005829);; Biological Process: chromatin silencing (GO:0006342);; Biological Process: glycine catabolic process (GO:0006546);; Biological Process: unsaturated fatty acid biosynthetic process (GO:00…	--	[K]	Transcription	Homeobox protein ATH1 GN=ATH1 OS=Arabidopsis thaliana (Mouse-ear cress) PE=1 SV=1	Homeobox ATH1 -like protein [Gossypium arboreum]	--
Gorai.001G023200	3.67588	5.25607	33.204	11.5355	11.0489	3.33786	3.68974	4.11785	15.0112	13.9911	0.918754	-0.109721	normal	0.180754	1.1194	normal	0.784638	-0.51083	normal	0.000185551	-1.60781	down	0	-3.00712	down	0.880682	0.36573	normal	0.892034	0.339528	normal	1.64412e-05	2.04437	up	1.30313e-06	1.7269	up	--	--	Biological Process: cell differentiation (GO:0030154);;	--	[S]	Function unknown	Pollen-specific protein SF21 GN=SF21 OS=Helianthus annuus (Common sunflower) PE=2 SV=1	Pollen-specific SF21 [Gossypium arboreum]	--
Gorai.001G023300	8.31178	7.58126	8.90213	7.1985	9.16646	7.06039	8.78019	10.4057	11.3192	10.2119	0.9314	-0.140635	normal	0.897348	-0.211308	normal	0.941892	0.181993	normal	0.924818	0.121169	normal	0.870754	0.383132	normal	0.477525	0.744274	normal	0.925497	0.20608	normal	0.872156	0.404778	normal	0.953492	-0.0609131	normal	[T]	Signal transduction mechanisms	Cellular Component: protein phosphatase type 2A complex (GO:0000159);; Molecular Function: nucleotide binding (GO:0000166);; Cellular Component: cytosol (GO:0005829);; Biological Process: protein dephosphorylation (GO:0006470);; Biological Process: signal transduction (GO:0007165);; Molecular Function: protein phosphatase type 2A regulator activity (GO:0008601);;	K04354|0|tcc:TCM_037270|Phosphatase 2A, regulatory subunit PR55, BETA isoform 1; K04354 serine/threonine-protein phosphatase 2A regulatory subunit B (A)	[T]	Signal transduction mechanisms	Serine/threonine protein phosphatase 2A 55 kDa regulatory subunit B beta isoform GN=PP2AB2 OS=Arabidopsis thaliana (Mouse-ear cress) PE=1 SV=1	Serine/threonine phosphatase 2A 55 kDa regulatory subunit B beta-like protein [Gossypium arboreum]	mRNA surveillance pathway (ko03015)
Gorai.001G023400	1.0803	0.34422	1.49912	0.908523	1.26869	0.208189	0.576447	1.66164	0.728567	0.876146	--	--	--	--	--	--	--	--	--	--	--	--	--	--	--	--	--	--	--	--	--	--	--	--	--	--	--	--	--	--	--	--	--	--	--	--
Gorai.001G023500	99.5732	62.6524	93.987	116.618	116.231	114.173	72.118	118.017	99.8871	110.057	0.969801	0.227182	normal	0.727516	0.816298	normal	0.972468	0.180061	normal	0.966011	0.239507	normal	0.963831	0.272092	normal	0.96741	-0.217451	normal	0.975489	-0.0794003	normal	0.920087	0.474514	normal	0.982381	-0.117337	normal	[C]	Energy production and conversion	Cellular Component: mitochondrial respiratory chain complex I (GO:0005747);; Biological Process: mitochondrial electron transport, NADH to ubiquinone (GO:0006120);; Biological Process: protein glycosylation (GO:0006486);; Biological Process: ubiquitin-dependent protein catabolic process (GO:0006511);; Molecular Function: NADH dehydrogenase (ubiquinone) activity (GO:0008137);; Molecular Function: …	K03940|1.89133e-112|tcc:TCM_037269|NADH-ubiquinone oxidoreductase 20 kDa subunit, mitochondrial; K03940 NADH dehydrogenase (ubiquinone) Fe-S protein 7 [EC:1.6.5.3 1.6.99.3] (A)	[C]	Energy production and conversion	NADH dehydrogenase [ubiquinone] iron-sulfur protein 7, mitochondrial (Precursor) OS=Brassica oleracea (Wild cabbage) PE=2 SV=1	hypothetical protein F383_32289 [Gossypium arboreum]	Oxidative phosphorylation (ko00190)
Gorai.001G023700	46.7023	55.6555	71.7791	29.9127	32.4644	56.0281	42.8443	87.5366	46.9582	54.9164	0.962705	0.277247	normal	0.633426	-0.888229	normal	0.941084	-0.3762	normal	0.0674727	-1.13502	normal	0.970977	0.286327	normal	0.772299	0.629069	normal	0.604398	0.745293	normal	0.962659	0.171583	normal	0.672463	-0.681974	normal	--	--	Cellular Component: lytic vacuole (GO:0000323);; Molecular Function: cysteine-type endopeptidase activity (GO:0004197);; Biological Process: proteolysis (GO:0006508);;	K01369|0|tcc:TCM_037257|Gamma vacuolar processing enzyme; K01369 legumain [EC:3.4.22.34] (A)	[O]	Posttranslational modification, protein turnover, chaperones	Vacuolar-processing enzyme (Precursor) OS=Citrus sinensis (Sweet orange) PE=2 SV=1	Vacuolar-processing enzyme [Gossypium arboreum]	--
Gorai.001G023800	35.3846	32.5918	37.8943	78.7921	72.7185	40.6304	31.829	34.6651	51.0648	52.5728	0.961823	0.231235	normal	0.24053	1.1609	normal	0.979724	-0.0264522	normal	0.567527	0.83579	normal	0.963495	-0.202682	normal	0.890719	-0.548714	normal	0.929064	-0.465376	normal	0.81038	0.694246	normal	0.816634	0.567803	normal	--	--	--	--	--	--	Probable pectinesterase 15 (Precursor) GN=F13K3.11 OS=Arabidopsis thaliana (Mouse-ear cress) PE=2 SV=1	Uncharacterized protein isoform 1 [Theobroma cacao]	--
Gorai.001G023900	1.29871	2.31546	1.9031	1.64901	1.85453	2.44281	1.27932	2.41126	0.538425	0	--	--	--	--	--	--	--	--	--	--	--	--	--	--	--	--	--	--	--	--	--	--	--	--	--	--	--	--	--	--	--	--	--	--	--	--
Gorai.001G024000	28.4396	23.4515	13.8545	15.1701	19.1565	15.6545	22.7574	15.0263	18.2117	11.6307	0.423237	-0.757793	normal	0.926083	-0.348718	normal	0.976962	-0.0477667	normal	0.822779	0.563997	normal	0.951767	0.120238	normal	0.948239	0.220986	normal	0.77153	-0.592767	normal	0.955225	-0.0249888	normal	0.958702	-0.153829	normal	--	--	Biological Process: response to light stimulus (GO:0009416);; Biological Process: response to hormone (GO:0009725);; Biological Process: post-embryonic development (GO:0009791);; Biological Process: single-multicellular organism process (GO:0044707);; Biological Process: single-organism cellular process (GO:0044763);; Biological Process: single-organism developmental process (GO:0044767);; Biolog…	K12125|0|tcc:TCM_037249|Hydroxyproline-rich glycoprotein family protein, putative; K12125 protein EARLY FLOWERING 3 (A)	--	--	Protein EARLY FLOWERING 3 OS=Arabidopsis thaliana (Mouse-ear cress) PE=1 SV=1	Hydroxyproline-rich glycoprotein family protein, putative [Theobroma cacao]	Circadian rhythm - plant (ko04712)
Gorai.001G024100	7.66448	8.43689	2.78513	4.57587	5.50136	3.4147	9.06826	3.82507	7.34851	3.19451	0.0164342	-1.11957	normal	0.488388	-0.87943	normal	0.959488	0.0945728	normal	0.243935	0.937228	normal	0.840762	0.403226	normal	0.650853	0.636301	normal	0.373879	-0.812996	normal	0.906092	-0.284442	normal	0.909484	-0.280335	normal	--	--	Biological Process: response to light stimulus (GO:0009416);; Biological Process: response to hormone (GO:0009725);; Biological Process: post-embryonic development (GO:0009791);; Biological Process: single-multicellular organism process (GO:0044707);; Biological Process: single-organism cellular process (GO:0044763);; Biological Process: single-organism developmental process (GO:0044767);; Biolog…	K12125|0|tcc:TCM_037249|Hydroxyproline-rich glycoprotein family protein, putative; K12125 protein EARLY FLOWERING 3 (A)	--	--	Protein EARLY FLOWERING 3 OS=Arabidopsis thaliana (Mouse-ear cress) PE=1 SV=1	Hydroxyproline-rich glycoprotein family protein, putative [Theobroma cacao]	Circadian rhythm - plant (ko04712)
Gorai.001G024200	66.9234	38.2778	35.6909	38.6201	72.9122	23.2088	10.6729	22.5527	18.4316	40.054	4.3225e-05	-1.49649	down	0.92725	0.0309906	normal	1.60858e-09	-1.84004	down	0.0730627	1.09176	normal	0.678941	-0.589911	normal	0.055385	-1.05958	normal	0.284057	-0.863181	normal	0.447619	0.858012	normal	0.215239	0.813476	normal	--	--	Molecular Function: copper ion binding (GO:0005507);; Cellular Component: cytosol (GO:0005829);; Cellular Component: chloroplast (GO:0009507);; Biological Process: response to zinc ion (GO:0010043);; Biological Process: vegetative to reproductive phase transition of meristem (GO:0010228);; Cellular Component: membrane (GO:0016020);; Biological Process: type I hypersensitivity (GO:0016068);; Biolo…	--	--	--	MLP-like protein 34 GN=MLP34 OS=Arabidopsis thaliana (Mouse-ear cress) PE=2 SV=1	MLP-like protein 28 [Gossypium arboreum]	--
Gorai.001G024300	5.49534	0.867669	3.37148	0.626095	3.81217	11.6577	2.61096	6.12476	3.73468	7.79991	0.0306679	1.1211	normal	0.94461	-0.388999	normal	0.15706	1.40295	normal	0.907519	0.147452	normal	0.434495	0.825853	normal	0.000129895	2.3838	up	0.186602	1.01067	normal	0.766327	0.635768	normal	0.896846	0.328607	normal	[KAD]	--	Biological Process: tryptophan biosynthetic process (GO:0000162);; Biological Process: defense response to insect (GO:0002213);; Molecular Function: DNA binding (GO:0003677);; Molecular Function: chromatin binding (GO:0003682);; Molecular Function: sequence-specific DNA binding transcription factor activity (GO:0003700);; Molecular Function: protein binding (GO:0005515);; Cellular Component: nucl…	K09422|2.28202e-119|tcc:TCM_037245|Myb domain protein 84, putative; K09422 myb proto-oncogene protein, plant (A)	[K]	Transcription	Transcription factor RAX3 GN=T16K5.40 OS=Arabidopsis thaliana (Mouse-ear cress) PE=2 SV=1	Myb domain protein 84, putative [Theobroma cacao]	--
Gorai.001G024400	190.159	22.9945	109.65	75.9753	69.7058	131.412	12.921	112.39	134.925	174.755	0.92299	-0.537179	normal	0.00514925	1.60069	up	0.080327	-0.823324	normal	0.718762	-0.768828	normal	0.984542	-0.034421	normal	0.45781	0.851059	normal	0.0022864	1.34738	up	3.33067e-15	3.32774	up	0.861187	0.607184	normal	--	--	Biological Process: respiratory burst involved in defense response (GO:0002679);; Molecular Function: DNA binding (GO:0003677);; Molecular Function: RNA binding (GO:0003723);; Cellular Component: nucleus (GO:0005634);; Cellular Component: cytoplasm (GO:0005737);; Cellular Component: plasma membrane (GO:0005886);; Biological Process: regulation of transcription, DNA-templated (GO:0006355);; Biolog…	--	[R]	General function prediction only	Zinc finger CCCH domain-containing protein 20 GN=At2g19810 OS=Arabidopsis thaliana (Mouse-ear cress) PE=2 SV=1	Zinc finger C-x8-C-x5-C-x3-H type family protein, putative [Theobroma cacao]	--
Gorai.001G024500	24.0514	33.5246	33.6578	19.5114	12.7687	25.3597	35.5313	25.03	33.3434	28.7772	0.939514	0.0605565	normal	0.723961	-0.677049	normal	0.960669	-0.0577745	normal	0.00485966	-1.3698	down	0.822816	-0.466218	normal	0.668863	0.627736	normal	0.115145	0.991479	normal	0.92923	0.0616672	normal	0.949211	0.0786193	normal	[J]	Translation, ribosomal structure and biogenesis	Molecular Function: ATP binding (GO:0005524);; Cellular Component: nucleus (GO:0005634);; Cellular Component: mitochondrion (GO:0005739);; Biological Process: regulation of translational fidelity (GO:0006450);; Cellular Component: chloroplast (GO:0009507);; Cellular Component: glutamyl-tRNA(Gln) amidotransferase complex (GO:0030956);; Biological Process: mitochondrial translation (GO:0032543);; M…	K02435|3.04331e-69|tcc:TCM_037240|C subunit; K02435 aspartyl-tRNA(Asn)/glutamyl-tRNA(Gln) amidotransferase subunit C [EC:6.3.5.6 6.3.5.7] (A)	[YU]	--	Glutamyl-tRNA(Gln) amidotransferase subunit C, chloroplastic/mitochondrial {ECO:0000255|HAMAP-Rule:MF_03149} (Precursor) GN=VIT_04s0008g00570 OS=Vitis vinifera (Grape) PE=3 SV=1	Glutamyl-tRNA (Gln) amidotransferase subunit C, chloroplastic/mitochondrial [Gossypium arboreum]	Aminoacyl-tRNA biosynthesis (ko00970)
Gorai.001G024600	2.54756	3.97904	3.23518	2.51088	2.48978	2.85722	3.88101	3.23236	2.71825	3.01506	0.92809	0.17307	normal	0.780902	-0.602276	normal	0.961693	-0.0140548	normal	0.879646	-0.3644	normal	0.940613	0.0102364	normal	0.928257	0.0911493	normal	0.910207	0.264134	normal	0.856631	-0.442494	normal	0.94768	-0.116681	normal	--	--	--	K17613|0|tcc:TCM_037239|Tetratricopeptide repeat-like superfamily protein isoform 1; K17613 calcineurin-binding protein cabin-1 (A)	--	--	--	Calcineurin-binding cabin-1 [Gossypium arboreum]	--
Gorai.001G024700	3.3011	6.84453	4.71362	2.90859	2.59797	3.0739	5.58659	4.77125	5.08677	3.00556	0.930355	-0.0852937	normal	0.212538	-1.20857	normal	0.9093	-0.290154	normal	0.60589	-0.87849	normal	0.914378	0.0456407	normal	0.688317	0.731166	normal	0.912672	0.245425	normal	0.888737	-0.150196	normal	0.773861	-0.692457	normal	--	--	--	--	--	--	--	Caveolin-1 [Gossypium arboreum]	--
Gorai.001G024900	3.10933	2.28059	2.92393	2.95503	2.30612	2.08775	2.514	0.169703	4.54144	2.4252	0.83034	-0.531777	normal	0.851321	0.387976	normal	0.939092	0.0962208	normal	0.893069	-0.301944	normal	5.0475e-08	-3.66894	down	0.74154	0.592063	normal	0.915314	0.0846695	normal	0.434674	0.934401	normal	1.61118e-06	3.34594	up	[RTKL]	--	Biological Process: microtubule cytoskeleton organization (GO:0000226);; Biological Process: mitotic cell cycle (GO:0000278);; Cellular Component: chromosome, centromeric region (GO:0000775);; Biological Process: cytokinesis by cell plate formation (GO:0000911);; Molecular Function: ATP binding (GO:0005524);; Cellular Component: nucleolus (GO:0005730);; Cellular Component: spindle (GO:0005819);; …	K08850|0|tcc:TCM_037236|Ataurora1; K08850 aurora kinase, other [EC:2.7.11.1] (A)	[D]	Cell cycle control, cell division, chromosome partitioning	Serine/threonine-protein kinase Aurora-1 GN=AUR1 OS=Arabidopsis thaliana (Mouse-ear cress) PE=1 SV=1	PREDICTED: serine/threonine-protein kinase Aurora-1 [Vitis vinifera]	--
Gorai.001G025500	9.15635	7.3299	9.30064	13.2245	7.55172	5.82069	4.8458	10.9456	4.88653	5.46653	0.628585	-0.627295	normal	0.550963	0.828952	normal	0.567582	-0.620376	normal	0.894047	-0.284563	normal	0.910399	0.254943	normal	0.00143445	-1.40267	down	0.815601	-0.469678	normal	0.894564	0.101866	normal	0.0367438	-1.01398	normal	--	--	--	K15032|0|tcc:TCM_030288|Mitochondrial transcription termination factor family protein; K15032 mTERF domain-containing protein, mitochondrial (A)	[KR]	--	--	Mitochondrial transcription termination factor family protein [Theobroma cacao]	--
Gorai.001G025700	33.8045	36.9142	40.0535	25.4876	29.1232	38.0918	36.635	49.8574	31.8382	37.4639	0.980342	0.0545985	normal	0.925366	-0.510673	normal	0.987529	-0.0459514	normal	0.945708	-0.424246	normal	0.97093	0.287903	normal	0.963056	0.255781	normal	0.966456	0.260978	normal	0.970089	-0.153738	normal	0.939686	-0.456743	normal	[A]	RNA processing and modification	Biological Process: mitotic cell cycle (GO:0000278);; Molecular Function: RNA binding (GO:0003723);; Molecular Function: polynucleotide adenylyltransferase activity (GO:0004652);; Molecular Function: protein binding (GO:0005515);; Cellular Component: nucleus (GO:0005634);; Cellular Component: cytoplasm (GO:0005737);; Biological Process: mRNA processing (GO:0006397);; Molecular Function: nucleotid…	K14376|0|tcc:TCM_037229|Poly(A) polymerase 1 isoform 1; K14376 poly(A) polymerase [EC:2.7.7.19] (A)	[A]	RNA processing and modification	Nuclear poly(A) polymerase 4 {ECO:0000303|PubMed:18479511} OS=Arabidopsis thaliana (Mouse-ear cress) PE=1 SV=1	Poly(A) polymerase 1 isoform 6 [Theobroma cacao]	mRNA surveillance pathway (ko03015)
Gorai.001G026000	4.76135	4.68179	5.73822	6.34766	8.18717	4.41528	6.91856	4.23976	6.60606	10.827	0.932878	-0.0928775	normal	0.865281	0.406917	normal	0.681274	0.540417	normal	0.774504	0.567984	normal	0.873087	-0.361717	normal	0.937674	0.0397543	normal	0.887656	0.4117	normal	0.927262	-0.0365779	normal	0.000199672	1.33576	up	[S]	Function unknown	Biological Process: MAPK cascade (GO:0000165);; Molecular Function: nucleotide binding (GO:0000166);; Biological Process: polysaccharide biosynthetic process (GO:0000271);; Biological Process: regionalization (GO:0003002);; Molecular Function: protein kinase activity (GO:0004672);; Molecular Function: protein serine/threonine kinase activity (GO:0004674);; Cellular Component: nucleus (GO:0005634)…	K00924|0|tcc:TCM_037228|Kinase family protein with leucine-rich repeat domain, putative; K00924 [EC:2.7.1.-] (A)	--	--	Receptor-like protein kinase HSL1 (Precursor) GN=HSL1 OS=Arabidopsis thaliana (Mouse-ear cress) PE=2 SV=1	Receptor-like protein kinase HSL1 [Gossypium arboreum]	--
Gorai.001G026100	46.4938	20.7256	30.1163	30.7117	30.6886	44.9992	25.2454	30.893	31.8547	34.1276	0.976994	-0.032353	normal	0.878481	0.537347	normal	0.948993	0.278037	normal	0.964299	-0.00613437	normal	0.968712	0.0232779	normal	0.965577	0.0566903	normal	0.963169	0.158378	normal	0.92915	0.37177	normal	0.97439	0.123444	normal	[R]	General function prediction only	Biological Process: macromolecule metabolic process (GO:0043170);; Biological Process: primary metabolic process (GO:0044238);;	K11793|0|tcc:TCM_037220|ATP-dependent protease La (LON) domain protein, putative isoform 1; K11793 cereblon (A)	[R]	General function prediction only	--	Protein cereblon [Gossypium arboreum]	--
Gorai.001G026200	11.0438	17.6765	19.6464	13.5002	14.6662	31.4793	10.4078	28.3979	26.5476	29.9833	1.04693e-05	1.54806	up	0.897249	-0.424117	normal	0.111357	-0.791504	normal	0.846982	-0.527501	normal	0.850479	0.51017	normal	0.175233	0.934357	normal	0.0375904	1.0964	normal	0.018581	1.35409	normal	0.97812	0.0527528	normal	[C]	Energy production and conversion	Molecular Function: malate dehydrogenase (decarboxylating) (NAD+) activity (GO:0004471);; Molecular Function: malate dehydrogenase (decarboxylating) (NADP+) activity (GO:0004473);; Molecular Function: ATP binding (GO:0005524);; Cellular Component: cell wall (GO:0005618);; Cellular Component: mitochondrion (GO:0005739);; Cellular Component: vacuolar membrane (GO:0005774);; Cellular Component: cyto…	K00029|0|tcc:TCM_037219|NADP-malic enzyme 4; K00029 malate dehydrogenase (oxaloacetate-decarboxylating)(NADP+) [EC:1.1.1.40] (A)	[C]	Energy production and conversion	NADP-dependent malic enzyme OS=Vitis vinifera (Grape) PE=2 SV=1	NADP-malic enzyme 4 [Theobroma cacao]	Pyruvate metabolism (ko00620);; Carbon fixation in photosynthetic organisms (ko00710);; Carbon metabolism (ko01200)
Gorai.001G026300	20.3971	15.0505	16.4132	18.9811	21.3457	16.2061	13.1226	14.5955	12.1542	15.454	0.93776	-0.322134	normal	0.929739	0.333054	normal	0.963589	-0.182774	normal	0.944297	0.296916	normal	0.949476	-0.229479	normal	0.727258	-0.632615	normal	0.896598	-0.453568	normal	0.945082	-0.0611657	normal	0.969385	0.0674993	normal	[RTKL]	--	Molecular Function: protein serine/threonine kinase activity (GO:0004674);; Molecular Function: binding (GO:0005488);; Molecular Function: ATP binding (GO:0005524);; Biological Process: protein phosphorylation (GO:0006468);; Molecular Function: kinase activity (GO:0016301);; Biological Process: cellular metabolic process (GO:0044237);;	--	[T]	Signal transduction mechanisms	Casein kinase I isoform delta-like GN=At4g26100 OS=Arabidopsis thaliana (Mouse-ear cress) PE=2 SV=2	hypothetical protein F383_28165 [Gossypium arboreum]	--
Gorai.001G026400	69.8084	87.2849	45.3163	14.6533	14.0802	60.8392	76.571	56.3907	15.0599	21.3849	0.958683	-0.185033	normal	4.831e-08	-2.58006	down	0.972683	-0.190523	normal	6.25902e-05	-1.70356	down	0.932607	0.294889	normal	0.921405	0.0296962	normal	0.705684	0.597706	normal	2.05285e-07	-2.30565	down	4.24491e-05	-1.40879	down	--	--	--	--	--	--	Lachrymatory-factor synthase (Precursor) GN=LFS OS=Allium cepa (Onion) PE=1 SV=1	Polyketide cyclase/dehydrase and lipid transport superfamily protein, putative [Theobroma cacao]	--
Gorai.001G026500	0.572371	0.80959	0.373605	2.04001	1.30068	0.407908	1.14673	1.11232	0.746831	1.25106	--	--	--	0.330702	1.23872	normal	0.910995	0.514044	normal	0.234151	1.58858	normal	0.318856	1.46328	normal	0.101793	-1.41161	normal	0.924655	-0.048778	normal	0.877638	-0.581134	normal	0.955442	0.130198	normal	[I]	Lipid transport and metabolism	Biological Process: response to oxidative stress (GO:0006979);; Biological Process: response to metal ion (GO:0010038);; Biological Process: response to chitin (GO:0010200);; Molecular Function: hydrolase activity (GO:0016787);; Cellular Component: cell part (GO:0044464);;	--	[I]	Lipid transport and metabolism	Caffeoylshikimate esterase GN=CSE OS=Arabidopsis thaliana (Mouse-ear cress) PE=1 SV=1	Alpha/beta-Hydrolases superfamily protein [Theobroma cacao]	--
Gorai.001G026700	0.98472	0.340924	1.41289	0.537998	4.30883	1.4971	0.560323	0.627265	0.879048	0.25099	0.808234	0.587101	normal	0.926479	0.418017	normal	0.913853	0.646546	normal	0.00220534	1.57411	up	0.248383	-1.15342	normal	0.801448	0.757247	normal	2.55351e-15	-3.95035	down	0.858137	0.598146	normal	0.772767	-1.2003	normal	[S]	Function unknown	Biological Process: polysaccharide catabolic process (GO:0000272);; Biological Process: regionalization (GO:0003002);; Molecular Function: protein serine/threonine kinase activity (GO:0004674);; Molecular Function: protein binding (GO:0005515);; Molecular Function: ATP binding (GO:0005524);; Cellular Component: endoplasmic reticulum (GO:0005783);; Cellular Component: plasma membrane (GO:0005886);…	--	--	--	Probably inactive leucine-rich repeat receptor-like protein kinase At2g25790 (Precursor) GN=At2g25790 OS=Arabidopsis thaliana (Mouse-ear cress) PE=2 SV=1	Probably inactive leucine-rich repeat receptor-like protein kinase [Theobroma cacao]	--
Gorai.001G026800	6.64629	4.2202	5.38955	2.26479	4.67219	4.1935	3.63322	2.98177	2.44603	2.96148	0.630194	-0.623525	normal	0.389792	-0.945716	normal	0.928697	-0.213858	normal	0.903554	-0.254431	normal	0.174497	-0.888802	normal	0.903931	0.154405	normal	0.629672	-0.657043	normal	0.783572	-0.52571	normal	0.938594	-0.0291283	normal	--	--	Molecular Function: sequence-specific DNA binding transcription factor activity (GO:0003700);; Molecular Function: protein binding (GO:0005515);; Cellular Component: nucleus (GO:0005634);; Biological Process: regulation of transcription, DNA-templated (GO:0006355);; Biological Process: cellular response to nitrogen starvation (GO:0006995);; Biological Process: sister chromatid cohesion (GO:000706…	K09338|0|tcc:TCM_037207|Class III HD-Zip protein 8 isoform 1; K09338 homeobox-leucine zipper protein (A)	--	--	Homeobox-leucine zipper protein ATHB-8 GN=T16I18.90 OS=Arabidopsis thaliana (Mouse-ear cress) PE=1 SV=1	Homeobox-leucine zipper ATHB-8 -like protein [Gossypium arboreum]	--
Gorai.001G026900	2.8661	10.8581	9.14114	4.89895	3.24965	3.528	7.05934	9.83897	8.99195	6.90784	0.84579	0.418261	normal	0.123758	-1.18294	normal	0.55716	-0.599146	normal	0.000418659	-1.60402	down	0.941934	-0.0191328	normal	0.246312	0.880223	normal	0.105916	1.02446	normal	0.879982	0.345719	normal	0.701531	-0.570821	normal	[DZ]	--	Cellular Component: intracellular part (GO:0044424);;	--	[S]	Function unknown	Ultraviolet-B receptor UVR8 GN=UVR8 OS=Arabidopsis thaliana (Mouse-ear cress) PE=1 SV=1	Regulator of chromosome condensation family protein isoform 2 [Theobroma cacao]	--
Gorai.001G027200	8.18077	2.23386	5.23953	4.692	4.78357	5.47305	2.25487	3.30495	2.51936	2.40708	0.730675	-0.550724	normal	0.28559	1.05221	normal	0.93842	0.0269642	normal	0.896596	-0.226775	normal	0.452137	-0.747097	normal	0.287794	-0.903374	normal	0.212644	-0.968449	normal	0.884506	0.183032	normal	0.856664	-0.45353	normal	--	--	Biological Process: fatty acid metabolic process (GO:0006631);; Biological Process: response to oxidative stress (GO:0006979);; Biological Process: response to temperature stimulus (GO:0009266);; Cellular Component: chloroplast thylakoid (GO:0009534);; Biological Process: response to high light intensity (GO:0009644);; Biological Process: response to salt stress (GO:0009651);; Cellular Component:…	K09834|0|tcc:TCM_037170|Tocopherol cyclase, chloroplast / vitamin E deficient 1 (VTE1) / sucrose export defective 1 (SXD1) isoform 1; K09834 tocopherol cyclase [EC:5.5.1.24] (A)	--	--	Tocopherol cyclase, chloroplastic (Precursor) GN=F4D11.30 OS=Arabidopsis thaliana (Mouse-ear cress) PE=2 SV=1	Tocopherol cyclase, chloroplastic -like protein [Gossypium arboreum]	Ubiquinone and other terpenoid-quinone biosynthesis (ko00130)
Gorai.001G027500	1.53665	0.794385	1.19056	0.721387	1.13422	1.47812	0.78852	0.917472	1.45738	0.792917	0.926544	-0.10382	normal	0.908966	-0.125518	normal	0.945505	-0.139839	normal	0.92098	-0.024469	normal	0.880312	-0.414134	normal	0.646304	0.831148	normal	0.794671	-0.684205	normal	0.639354	0.877049	normal	0.948734	-0.298426	normal	[C]	Energy production and conversion	Molecular Function: D-arabinono-1,4-lactone oxidase activity (GO:0003885);; Molecular Function: UDP-N-acetylmuramate dehydrogenase activity (GO:0008762);; Cellular Component: membrane (GO:0016020);; Molecular Function: oxidoreductase activity (GO:0016491);; Biological Process: L-ascorbic acid biosynthetic process (GO:0019853);; Molecular Function: L-gulonolactone oxidase activity (GO:0050105);; M…	--	[V]	Defense mechanisms	L-galactono-1,4-lactone dehydrogenase, mitochondrial (Precursor) GN=GLDH OS=Arabidopsis thaliana (Mouse-ear cress) PE=1 SV=1	D-arabinono-1,4-lactone oxidase family protein [Theobroma cacao]	--
Gorai.001G027600	2.82555	2.04521	2.25553	5.04845	4.62354	2.70036	2.01328	2.77659	4.26553	4.50958	0.931366	-0.0709343	normal	0.0377723	1.35273	normal	0.943209	0.00574178	normal	0.148026	1.005	normal	0.879272	0.325207	normal	0.919147	-0.247999	normal	0.941355	0.00340298	normal	0.0938638	1.15482	normal	0.499076	0.679871	normal	--	--	Molecular Function: binding (GO:0005488);; Biological Process: multicellular organismal development (GO:0007275);; Biological Process: primary metabolic process (GO:0044238);; Biological Process: cellular macromolecule metabolic process (GO:0044260);;	--	--	--	Protein EMBRYONIC FLOWER 1 GN=EMF1 OS=Arabidopsis thaliana (Mouse-ear cress) PE=1 SV=1	Protein EMBRYONIC FLOWER 1 -like protein [Gossypium arboreum]	--
Gorai.001G027700	3.33102	2.49808	2.69132	3.34639	3.98044	3.56854	3.5667	2.88062	4.66683	3.92078	0.933749	0.125312	normal	0.841828	0.444997	normal	0.742541	0.50485	normal	0.733917	0.593214	normal	0.924679	0.120401	normal	0.822159	0.479625	normal	0.938595	-0.0200715	normal	0.84234	0.476307	normal	0.8377	0.448338	normal	--	--	Molecular Function: binding (GO:0005488);; Biological Process: multicellular organismal development (GO:0007275);; Biological Process: primary metabolic process (GO:0044238);; Biological Process: cellular macromolecule metabolic process (GO:0044260);;	--	--	--	Protein EMBRYONIC FLOWER 1 GN=EMF1 OS=Arabidopsis thaliana (Mouse-ear cress) PE=1 SV=1	Protein EMBRYONIC FLOWER 1 -like protein [Gossypium arboreum]	--
Gorai.001G027800	77.8366	54.2243	63.233	86.351	85.534	61.0853	51.5901	61.5244	61.5996	66.0986	0.935503	-0.328441	normal	0.819634	0.659201	normal	0.968998	-0.103973	normal	0.903394	0.455366	normal	0.963005	0.000954832	normal	0.870035	-0.499676	normal	0.929654	-0.367126	normal	0.926352	0.319069	normal	0.970478	0.0821074	normal	[O]	Posttranslational modification, protein turnover, chaperones	Molecular Function: ubiquitin-protein transferase activity (GO:0004842);; Cellular Component: nucleus (GO:0005634);; Cellular Component: vacuole (GO:0005773);; Cellular Component: cytosol (GO:0005829);; Cellular Component: plasma membrane (GO:0005886);; Biological Process: postreplication repair (GO:0006301);; Biological Process: ubiquitin-dependent protein catabolic process (GO:0006511);; Biolog…	K10689|1.96148e-114|cit:102618324|protein PEROXIN-4-like; K10689 peroxin-4 [EC:6.3.2.19] (A)	[O]	Posttranslational modification, protein turnover, chaperones	Protein PEROXIN-4 GN=F18A17.10 OS=Arabidopsis thaliana (Mouse-ear cress) PE=1 SV=1	Protein PEROXIN-4 -like protein [Gossypium arboreum]	--
Gorai.001G027900	28.9252	18.0385	21.7555	32.4062	37.4659	28.2782	20.7986	22.7645	21.6892	25.1462	0.975903	-0.00132231	normal	0.744313	0.787085	normal	0.959096	0.264129	normal	0.73824	0.715126	normal	0.969717	0.0571064	normal	0.86926	-0.534799	normal	0.868743	-0.553199	normal	0.960293	0.0442186	normal	0.976749	0.0996669	normal	--	--	Cellular Component: intracellular (GO:0005622);; Biological Process: intracellular protein transport (GO:0006886);; Biological Process: cellular component organization (GO:0016043);; Biological Process: Golgi vesicle transport (GO:0048193);;	--	[U]	Intracellular trafficking, secretion, and vesicular transport	Leucine-rich repeat extensin-like protein 5 (Precursor) GN=LRX5 OS=Arabidopsis thaliana (Mouse-ear cress) PE=2 SV=2	TOM1-like protein 2 [Gossypium arboreum]	--
Gorai.001G028000	15.3662	16.6277	19.652	12.1678	14.3994	5.43205	8.89762	6.90017	5.63709	6.06344	0.000214927	-1.45214	down	0.851352	-0.477348	normal	0.0795759	-0.835439	normal	0.788864	-0.565379	normal	4.95003e-05	-1.5188	down	0.0229104	-1.16934	normal	0.0142368	-1.2066	normal	0.580692	-0.755328	normal	0.91483	-0.259535	normal	[E]	Amino acid transport and metabolism	Molecular Function: L-aspartate:2-oxoglutarate aminotransferase activity (GO:0004069);; Molecular Function: copper ion binding (GO:0005507);; Cellular Component: nucleus (GO:0005634);; Cellular Component: mitochondrion (GO:0005739);; Cellular Component: peroxisome (GO:0005777);; Cellular Component: cytosol (GO:0005829);; Biological Process: glucose catabolic process (GO:0006007);; Biological Proc…	K14454|0|tcc:TCM_037153|Aspartate aminotransferase 3, putative; K14454 aspartate aminotransferase, cytoplasmic [EC:2.6.1.1] (A)	[E]	Amino acid transport and metabolism	Aspartate aminotransferase, cytoplasmic OS=Daucus carota (Wild carrot) PE=2 SV=1	Aspartate aminotransferase, cytoplasmic [Gossypium arboreum]	Alanine, aspartate and glutamate metabolism (ko00250);; Cysteine and methionine metabolism (ko00270);; Arginine and proline metabolism (ko00330);; Tyrosine metabolism (ko00350);; Phenylalanine metabolism (ko00360);; Phenylalanine, tyrosine and tryptophan biosynthesis (ko00400);; Carbon fixation in photosynthetic organisms (ko00710);; Isoquinoline alkaloid biosynthesis (ko00950);; Tropane, piperid…
Gorai.001G028100	8.98658	11.1603	12.8168	30.6822	25.7985	7.90517	4.2018	8.35611	14.7262	11.4151	0.92368	-0.166857	normal	0.016241	1.45716	normal	3.73984e-05	-1.39794	down	0.163035	0.992514	normal	0.625778	-0.623788	normal	0.0464468	-1.06935	normal	0.00929305	-1.2152	down	0.000155622	1.83282	up	0.870317	0.396343	normal	[E]	Amino acid transport and metabolism	Molecular Function: L-aspartate:2-oxoglutarate aminotransferase activity (GO:0004069);; Molecular Function: copper ion binding (GO:0005507);; Cellular Component: nucleus (GO:0005634);; Cellular Component: mitochondrion (GO:0005739);; Cellular Component: peroxisome (GO:0005777);; Cellular Component: cytosol (GO:0005829);; Biological Process: glucose catabolic process (GO:0006007);; Biological Proc…	K14454|0|tcc:TCM_037152|Aspartate aminotransferase 3; K14454 aspartate aminotransferase, cytoplasmic [EC:2.6.1.1] (A)	[E]	Amino acid transport and metabolism	Aspartate aminotransferase 3, chloroplastic (Precursor) GN=F15N18.110 OS=Arabidopsis thaliana (Mouse-ear cress) PE=1 SV=1	putative aspartate aminotransferase 2 [Gossypium hirsutum]	Alanine, aspartate and glutamate metabolism (ko00250);; Cysteine and methionine metabolism (ko00270);; Arginine and proline metabolism (ko00330);; Tyrosine metabolism (ko00350);; Phenylalanine metabolism (ko00360);; Phenylalanine, tyrosine and tryptophan biosynthesis (ko00400);; Carbon fixation in photosynthetic organisms (ko00710);; Isoquinoline alkaloid biosynthesis (ko00950);; Tropane, piperid…
Gorai.001G028200	3.04168	1.82449	1.51544	2.44223	2.36548	1.32933	1.37595	0.703521	1.29424	0.860306	0.044981	-1.1125	normal	0.838357	0.393418	normal	0.903859	-0.307281	normal	0.620858	0.718339	normal	0.281722	-1.01702	normal	0.535102	-0.750754	normal	0.0222167	-1.32204	normal	0.893705	0.00560686	normal	0.918008	0.408271	normal	[KAD]	--	Biological Process: cell fate specification (GO:0001708);; Molecular Function: DNA binding (GO:0003677);; Molecular Function: sequence-specific DNA binding transcription factor activity (GO:0003700);; Molecular Function: transcription coactivator activity (GO:0003713);; Molecular Function: protein binding (GO:0005515);; Cellular Component: nucleus (GO:0005634);; Biological Process: purine nucleob…	--	[K]	Transcription	Myb-related protein 3R-1 GN=MYB3R-1 OS=Arabidopsis thaliana (Mouse-ear cress) PE=2 SV=1	Myb domain protein 3r-4, putative [Theobroma cacao]	--
Gorai.001G028400	2.30334	10.1732	12.6729	3.87787	1.93719	1.69669	4.01731	8.79264	8.56586	7.29888	0.892569	-0.369043	normal	0.0270833	-1.41662	normal	0.000249279	-1.30206	down	9.24983e-11	-2.76966	down	0.824809	-0.450627	normal	0.029873	1.17435	normal	7.99318e-06	1.98748	up	0.149736	1.09826	normal	0.887932	-0.353399	normal	--	--	Biological Process: endonucleolytic cleavage involved in rRNA processing (GO:0000478);; Molecular Function: RNA binding (GO:0003723);; Cellular Component: cell wall (GO:0005618);; Cellular Component: nucleoplasm (GO:0005654);; Cellular Component: cytosol (GO:0005829);; Biological Process: mRNA export from nucleus (GO:0006406);; Biological Process: protein import into nucleus (GO:0006606);; Biolog…	K11090|2.26197e-176|tcc:TCM_047089|RNA recognition motif-containing protein, putative; K11090 lupus La protein (A)	[R]	General function prediction only	La protein 1 GN=LA1 OS=Arabidopsis thaliana (Mouse-ear cress) PE=1 SV=1	RNA recognition motif-containing protein, putative [Theobroma cacao]	--
Gorai.001G028600	27.9272	33.1	35.2575	34.3795	28.4057	41.9943	30.4087	33.7187	40.7076	38.7364	0.712083	0.60272	normal	0.940429	0.107848	normal	0.9672	-0.101274	normal	0.930469	-0.283273	normal	0.959204	-0.0259385	normal	0.94035	0.264927	normal	0.895368	0.417824	normal	0.862669	0.52883	normal	0.963518	0.154631	normal	--	--	--	--	[R]	General function prediction only	--	Coiled-coil domain-containing 25 [Gossypium arboreum]	--
Gorai.001G028700	5.19769	3.30839	1.86574	3.83038	2.93286	0.246456	0.256689	0.438832	0.40955	0.0415617	1.07692e-14	-4.15514	down	0.872571	0.223038	normal	9.78329e-11	-3.594	down	0.774288	0.622065	normal	0.00902909	-1.94402	down	2.53927e-08	-3.0725	down	4.75675e-12	-5.40598	down	--	--	--	--	--	--	[R]	General function prediction only	Cellular Component: integral component of membrane (GO:0016021);;	--	--	--	--	Sulfite exporter TauE/SafE family protein [Theobroma cacao]	--
Gorai.001G028800	20.758	25.8451	37.063	43.1141	42.5382	40.5306	28.7213	41.0163	57.4462	55.4421	0.0702764	0.971163	normal	0.68604	0.724383	normal	0.951598	0.0799716	normal	0.916726	0.268187	normal	0.928158	0.221595	normal	0.881568	0.418074	normal	0.898163	0.382311	normal	0.123424	1.11747	normal	0.877644	0.423679	normal	[J]	Translation, ribosomal structure and biogenesis	Biological Process: RNA methylation (GO:0001510);; Molecular Function: structural constituent of ribosome (GO:0003735);; Cellular Component: ribosome (GO:0005840);; Biological Process: translation (GO:0006412);; Molecular Function: rRNA binding (GO:0019843);; Cellular Component: cytosolic large ribosomal subunit (GO:0022625);; Biological Process: ribosome biogenesis (GO:0042254);; Molecular Funct…	K02922|3.13616e-52|tcc:TCM_037139|Zinc-binding ribosomal family protein isoform 2; K02922 large subunit ribosomal protein L37e (A)	[J]	Translation, ribosomal structure and biogenesis	60S ribosomal protein L37-3 GN=RPL37C OS=Arabidopsis thaliana (Mouse-ear cress) PE=3 SV=1	60S ribosomal L37-3 -like protein [Gossypium arboreum]	Ribosome (ko03010)
Gorai.001G028900	7.7723	0.995118	5.08385	5.84625	7.59475	8.77437	0.582919	2.58562	3.15088	7.26682	0.932228	0.178563	normal	3.15065e-06	2.46067	up	0.842935	-0.673411	normal	0.834324	0.456298	normal	0.0586649	-1.04675	normal	0.281312	-0.870471	normal	0.935793	-0.0269358	normal	3.36809e-05	2.29802	up	0.000116273	1.46865	up	[P]	Inorganic ion transport and metabolism	Cellular Component: Golgi membrane (GO:0000139);; Molecular Function: monooxygenase activity (GO:0004497);; Molecular Function: N,N-dimethylaniline monooxygenase activity (GO:0004499);; Cellular Component: nucleoplasm (GO:0005654);; Cellular Component: endoplasmic reticulum membrane (GO:0005789);; Cellular Component: cytosol (GO:0005829);; Biological Process: defense response (GO:0006952);; Biolo…	K11816|0|tcc:TCM_037137|Flavin-binding monooxygenase family protein; K11816 indole-3-pyruvate monooxygenase [EC:1.14.13.168] (A)	[Q]	Secondary metabolites biosynthesis, transport and catabolism	Indole-3-pyruvate monooxygenase YUCCA6 GN=T14C9.160 OS=Arabidopsis thaliana (Mouse-ear cress) PE=1 SV=1	Flavin-binding monooxygenase family protein [Theobroma cacao]	Tryptophan metabolism (ko00380)
Gorai.001G029000	2.13349	3.45497	2.19955	1.01728	0.856419	0.233894	0.397615	0.350389	0.41366	0.681496	0.00014993	-2.85619	down	0.052857	-1.59383	normal	5.28965e-08	-3.01478	down	0.437254	-1.2025	normal	0.000938527	-2.45556	down	0.727363	-1.18105	normal	0.942643	-0.274175	normal	--	--	--	--	--	--	--	--	--	--	--	--	--	Protein winged eye [Gossypium arboreum]	--
Gorai.001G029100	1.45983	0.27896	0.820395	0.385576	0.299964	0	0	0	1.22683	1.7472	--	--	--	--	--	--	--	--	--	--	--	--	--	--	--	--	--	--	--	--	--	--	--	--	--	--	--	--	--	--	--	--	--	--	Uncharacterized protein TCM_037131 [Theobroma cacao]	--
Gorai.001G029300	19.8479	14.36	19.169	12.4336	16.6877	21.765	12.8252	12.5041	14.0157	15.6812	0.930478	0.154975	normal	0.883694	-0.224154	normal	0.931557	-0.187725	normal	0.909405	-0.201674	normal	0.658125	-0.601967	normal	0.908716	0.171333	normal	0.925406	-0.0795844	normal	0.892658	0.187461	normal	0.900825	0.313926	normal	--	--	--	--	--	--	--	hypothetical protein F383_29301 [Gossypium arboreum]	--
Gorai.001G029600	18.8018	24.8902	15.8304	20.628	19.1146	15.0579	19.2169	17.4128	16.4128	12.792	0.911715	-0.315732	normal	0.922927	-0.277792	normal	0.931657	-0.306672	normal	0.931911	0.199913	normal	0.944721	0.113499	normal	0.881257	-0.404633	normal	0.749345	-0.579648	normal	0.907279	-0.320594	normal	0.804206	-0.498017	normal	--	--	Molecular Function: nucleotide binding (GO:0000166);; Molecular Function: pyrroline-5-carboxylate reductase activity (GO:0004735);; Cellular Component: cell wall (GO:0005618);; Cellular Component: cytoplasm (GO:0005737);; Biological Process: threonine catabolic process (GO:0006567);; Biological Process: response to heat (GO:0009408);; Biological Process: response to salt stress (GO:0009651);; Bio…	K00286|2.30907e-174|tcc:TCM_024404|Pyrroline-5-carboxylate reductase isoform 1; K00286 pyrroline-5-carboxylate reductase [EC:1.5.1.2] (A)	[E]	Amino acid transport and metabolism	Pyrroline-5-carboxylate reductase GN=PROC OS=Pisum sativum (Garden pea) PE=2 SV=1	Pyrroline-5-carboxylate reductase [Gossypium arboreum]	Arginine and proline metabolism (ko00330);; Biosynthesis of amino acids (ko01230)
Gorai.001G029700	11.3863	6.58256	7.02344	23.2614	55.3279	7.09285	8.07752	11.8994	16.5557	15.9929	0.601886	-0.646687	normal	0.000907436	1.77098	up	0.896741	0.315803	normal	1.53655e-13	2.85228	up	0.543752	0.675705	normal	0.827878	-0.488291	normal	3.28436e-06	-1.75058	down	0.211383	1.02563	normal	0.855786	0.425585	normal	[QR]	--	Cellular Component: mitochondrion (GO:0005739);; Molecular Function: methyltransferase activity (GO:0008168);; Biological Process: methylation (GO:0032259);; Biological Process: response to cadmium ion (GO:0046686);;	--	[R]	General function prediction only	--	Putative methyltransferase [Gossypium arboreum]	--
Gorai.001G029800	15.0312	9.10843	10.6893	20.0874	36.6221	21.9947	14.1854	17.4546	14.249	19.8555	0.808641	0.561469	normal	0.174086	1.16517	normal	0.368135	0.672298	normal	3.34344e-05	1.72681	up	0.62565	0.663973	normal	0.864615	-0.515916	normal	0.351238	-0.874074	normal	0.95386	0.0340467	normal	0.970925	0.184369	normal	--	--	Molecular Function: phospholipid binding (GO:0005543);; Biological Process: organelle organization (GO:0006996);; Biological Process: primary metabolic process (GO:0044238);; Biological Process: cellular macromolecule metabolic process (GO:0044260);;	--	--	--	Protein ENHANCED DISEASE RESISTANCE 2-like GN=EDR2L OS=Arabidopsis thaliana (Mouse-ear cress) PE=2 SV=1	Uncharacterized protein isoform 1 [Theobroma cacao]	--
Gorai.001G029900	40.1065	47.5126	57.1524	51.3132	53.1556	73.7348	42.7217	48.0877	66.9571	61.5943	0.117863	0.90945	normal	0.923772	0.0960918	normal	0.945956	-0.189668	normal	0.940464	-0.0516151	normal	0.931845	-0.208645	normal	0.885787	0.396929	normal	0.93527	0.210149	normal	0.649013	0.736536	normal	0.904632	0.361337	normal	[J]	Translation, ribosomal structure and biogenesis	Molecular Function: structural constituent of ribosome (GO:0003735);; Cellular Component: mitochondrion (GO:0005739);; Biological Process: translation (GO:0006412);; Biological Process: protein targeting to mitochondrion (GO:0006626);; Cellular Component: cytosolic large ribosomal subunit (GO:0022625);;	K02924|1.93457e-29|tcc:TCM_037114|Ribosomal protein L39 family protein; K02924 large subunit ribosomal protein L39e (A)	[J]	Translation, ribosomal structure and biogenesis	60S ribosomal protein L39-3 OS=Oryza sativa subsp. japonica (Rice) PE=3 SV=1	Ribosomal protein L39 family protein [Theobroma cacao]	Ribosome (ko03010)
Gorai.001G030000	40.1434	18.2434	22.1339	16.1453	31.6717	71.9577	78.6172	53.9302	26.5962	45.4556	0.222604	0.860185	normal	0.909905	-0.233756	normal	6.66134e-16	2.12279	up	0.877689	0.455817	normal	0.00207465	1.2416	up	0.519141	0.730354	normal	0.859872	0.509838	normal	0.00245558	-1.56894	down	0.959735	-0.280669	normal	[G]	Carbohydrate transport and metabolism	Molecular Function: hydrolase activity, hydrolyzing O-glycosyl compounds (GO:0004553);; Biological Process: organic substance metabolic process (GO:0071704);;	K01183|0|tcc:TCM_037111|Glycosyl hydrolase family protein with chitinase insertion domain; K01183 chitinase [EC:3.2.1.14] (A)	[G]	Carbohydrate transport and metabolism	--	Acidic mammalian chitinase [Gossypium arboreum]	Amino sugar and nucleotide sugar metabolism (ko00520)
Gorai.001G030400	0.501046	1.38759	0.826424	1.67169	1.54489	0.888842	0.62898	2.62575	1.77112	2.00217	--	--	--	0.914189	0.241391	normal	0.773054	-1.10946	normal	0.878475	0.80513	normal	0.0750337	1.5927	normal	0.928718	0.0348125	normal	0.909385	0.355823	normal	0.531609	1.35717	normal	0.926912	-0.401451	normal	[G]	Carbohydrate transport and metabolism	Cellular Component: extracellular region (GO:0005576);; Cellular Component: cell wall (GO:0005618);; Biological Process: carbohydrate metabolic process (GO:0005975);; Biological Process: chitin catabolic process (GO:0006032);; Molecular Function: endochitinase activity (GO:0008843);; Biological Process: response to salt stress (GO:0009651);; Biological Process: response to abscisic acid (GO:00097…	K01183|0|tcc:TCM_037102|Glycosyl hydrolase family protein with chitinase insertion domain; K01183 chitinase [EC:3.2.1.14] (A)	[G]	Carbohydrate transport and metabolism	--	Glycosyl hydrolase family protein with chitinase insertion domain [Theobroma cacao]	Amino sugar and nucleotide sugar metabolism (ko00520)
Gorai.001G030600	2.34055	7.31477	5.5686	3.81359	2.70493	1.85679	7.40054	6.73032	14.1162	4.02887	0.887977	-0.317297	normal	0.436046	-0.908892	normal	0.954794	0.0377929	normal	0.113276	-1.06697	normal	0.910329	0.236537	normal	9.71616e-07	1.87974	up	0.733583	0.576519	normal	0.281163	0.982741	normal	0.403004	-0.735864	normal	[T]	Signal transduction mechanisms	Molecular Function: phosphorelay response regulator activity (GO:0000156);; Molecular Function: DNA binding (GO:0003677);; Molecular Function: sequence-specific DNA binding transcription factor activity (GO:0003700);; Molecular Function: binding (GO:0005488);; Molecular Function: protein binding (GO:0005515);; Cellular Component: nucleus (GO:0005634);; Biological Process: regulation of transcript…	K14491|0|tcc:TCM_037098|Type-b response regulator, putative; K14491 two-component response regulator ARR-B family (A)	[K]	Transcription	Two-component response regulator ARR12 GN=ARR12 OS=Arabidopsis thaliana (Mouse-ear cress) PE=2 SV=2	Two-component response regulator ARR12 -like protein [Gossypium arboreum]	Plant hormone signal transduction (ko04075)
Gorai.001G030700	14.9594	13.4966	17.4632	7.21571	8.29105	21.4046	17.6076	17.4571	12.914	12.996	0.745746	0.539938	normal	0.389792	-0.945716	normal	0.900743	0.318498	normal	0.146168	-1.01818	normal	0.933896	0.0489282	normal	0.36721	0.826097	normal	0.702778	0.601181	normal	0.859405	-0.386533	normal	0.813445	-0.474435	normal	--	--	--	--	[V]	Defense mechanisms	--	Two-component response regulator-like PRR73 [Gossypium arboreum]	--
Gorai.001G030800	0.911036	5.64168	4.66913	1.02724	0.208349	6.68498	7.48903	13.6053	4.58046	4.72087	5.43687e-12	2.8369	up	1.97071e-05	-2.3525	down	0.875316	0.364858	normal	1.10134e-13	-4.19933	down	2.90247e-05	1.58239	up	8.84903e-06	2.0906	up	1.55431e-15	4.37263	up	0.739929	-0.596764	normal	1.39818e-05	-1.52986	down	--	--	Molecular Function: serine-type carboxypeptidase activity (GO:0004185);; Cellular Component: lysosome (GO:0005764);; Biological Process: proteolysis (GO:0006508);; Biological Process: glucosinolate biosynthetic process (GO:0019761);;	K01285|0|tcc:TCM_037095|Alpha/beta-Hydrolases superfamily protein isoform 1; K01285 lysosomal Pro-X carboxypeptidase [EC:3.4.16.2] (A)	[OR]	--	Probable serine protease EDA2 (Precursor) GN=EDA2 OS=Arabidopsis thaliana (Mouse-ear cress) PE=2 SV=2	Lysosomal Pro-X carboxypeptidase [Gossypium arboreum]	--
Gorai.001G031100	414.43	67.2447	184.452	261.811	457.44	271.821	156.694	108.677	95.2772	152.373	0.910618	-0.581507	normal	0.000119987	1.97121	up	4.73755e-05	1.21782	up	0.0225863	1.29379	normal	0.473653	-0.783798	normal	0.000411862	-1.45683	down	8.67571e-05	-1.56881	down	0.868923	-0.646361	normal	0.902591	0.503393	normal	[M]	Cell wall/membrane/envelope biogenesis	Molecular Function: transporter activity (GO:0005215);; Biological Process: transport (GO:0006810);;	K03098|4.11506e-101|tcc:TCM_037092|Temperature-induced lipocalin; K03098 apolipoprotein D and lipocalin family protein (A)	[M]	Cell wall/membrane/envelope biogenesis	--	temperature-induced lipocalin&apos; [Gossypium arboreum]	--
Gorai.001G031200	3.82517	4.38668	5.23795	3.38992	4.75768	4.8264	6.89036	8.62723	6.69478	5.00066	0.88778	0.358097	normal	0.852563	-0.381331	normal	0.844507	0.465362	normal	0.904674	-0.161962	normal	0.468903	0.777707	normal	0.713837	0.659095	normal	0.910791	0.11084	normal	0.888222	-0.135202	normal	0.394363	-0.832371	normal	[U]	Intracellular trafficking, secretion, and vesicular transport	Cellular Component: nucleus (GO:0005634);; Cellular Component: Golgi apparatus (GO:0005794);; Cellular Component: cytosol (GO:0005829);; Biological Process: protein targeting to vacuole (GO:0006623);; Biological Process: membrane fusion (GO:0006944);; Biological Process: response to stress (GO:0006950);; Biological Process: Golgi organization (GO:0007030);; Biological Process: vacuole organizatio…	K08516|1.09792e-123|pop:POPTR_0006s20190g|POPTRDRAFT_561300; putative SNARE family protein; K08516 synaptobrevin homolog YKT6 (A)	[U]	Intracellular trafficking, secretion, and vesicular transport	VAMP-like protein YKT61 (Precursor) GN=YKT61 OS=Arabidopsis thaliana (Mouse-ear cress) PE=2 SV=1	VAMP-like protein YKT61 [Gossypium arboreum]	SNARE interactions in vesicular transport (ko04130)
Gorai.001G031300	8.946	7.06645	8.32541	5.45745	4.09724	8.69359	5.31238	11.4421	4.94056	4.18056	0.929615	-0.0428513	normal	0.854705	-0.34153	normal	0.834016	-0.435959	normal	0.195567	-1.00563	normal	0.836005	0.419211	normal	0.865595	-0.342164	normal	0.912438	0.0644818	normal	0.882317	-0.195315	normal	0.000818758	-1.36818	down	--	--	--	--	[V]	Defense mechanisms	--	Tartrate-resistant acid phosphatase type 5 [Gossypium arboreum]	--
Gorai.001G031400	12.4085	10.0922	10.867	8.41866	10.3194	14.4341	12.4842	13.1382	9.96354	10.6219	0.966455	0.243174	normal	0.918451	-0.437009	normal	0.933153	0.384631	normal	0.955868	-0.268392	normal	0.968286	0.197632	normal	0.944558	0.291194	normal	0.968345	0.0651503	normal	0.919424	-0.475021	normal	0.935188	-0.406406	normal	--	--	Molecular Function: binding (GO:0005488);; Cellular Component: nucleus (GO:0005634);; Biological Process: cellular process (GO:0009987);; Cellular Component: intracellular organelle part (GO:0044446);;	--	[A]	RNA processing and modification	FIP1[V]-like protein {ECO:0000303|PubMed:16282318} OS=Arabidopsis thaliana (Mouse-ear cress) PE=1 SV=1	FIP1, putative isoform 1 [Theobroma cacao]	--
Gorai.001G031500	1.34595	1.67498	2.42387	0.524196	0.534844	0.967738	2.11412	2.21407	2.07197	0.907819	0.948413	0.0217227	normal	0.152293	-1.74908	normal	0.934048	0.23819	normal	0.0125998	-2.07164	normal	0.914399	0.1366	normal	0.0368037	1.9055	normal	0.862024	0.947854	normal	0.906976	-0.103564	normal	0.221472	-1.31967	normal	[A]	RNA processing and modification	Biological Process: MAPK cascade (GO:0000165);; Biological Process: nuclear-transcribed mRNA poly(A) tail shortening (GO:0000289);; Biological Process: cell morphogenesis (GO:0000902);; Biological Process: defense response to insect (GO:0002213);; Biological Process: respiratory burst involved in defense response (GO:0002679);; Molecular Function: nucleic acid binding (GO:0003676);; Molecular Fun…	K12581|0|tcc:TCM_037083|Polynucleotidyl transferase, ribonuclease H-like superfamily protein; K12581 CCR4-NOT transcription complex subunit 7/8 (A)	[A]	RNA processing and modification	Probable CCR4-associated factor 1 homolog 7 GN=CAF1-7 OS=Arabidopsis thaliana (Mouse-ear cress) PE=2 SV=2	putative CCR4-associated factor 1 -like protein [Gossypium arboreum]	RNA degradation (ko03018)
Gorai.001G031600	4.65822	4.29779	4.73044	3.58684	3.52794	5.23052	3.49876	4.66348	3.4563	3.63204	0.913579	0.167256	normal	0.860616	-0.298071	normal	0.917892	-0.242314	normal	0.74978	-0.579059	normal	0.91021	-0.142006	normal	0.908125	-0.0730741	normal	0.912438	0.0644818	normal	0.891669	-0.077367	normal	0.88217	-0.380569	normal	--	--	Biological Process: trichoblast differentiation (GO:0010054);; Biological Process: cell development (GO:0048468);; Biological Process: developmental growth (GO:0048589);;	--	[S]	Function unknown	Leucine-rich repeat extensin-like protein 1 (Precursor) GN=LRX1 OS=Arabidopsis thaliana (Mouse-ear cress) PE=1 SV=1	Uncharacterized protein TCM_037082 [Theobroma cacao]	--
Gorai.001G031700	223.007	7.45504	92.4428	95.0303	144.797	94.0754	13.887	6.96238	17.3475	42.0889	0.00421619	-1.2364	down	1.33227e-15	3.67846	up	0.023981	0.916076	normal	0.919266	0.628335	normal	0	-3.72823	down	1.22469e-12	-2.46786	down	1.90003e-06	-1.78127	down	0.911718	0.354496	normal	0	2.56808	up	[C]	Energy production and conversion	Molecular Function: 3-chloroallyl aldehyde dehydrogenase activity (GO:0004028);; Molecular Function: binding (GO:0005488);; Cellular Component: cytosol (GO:0005829);; Biological Process: response to stress (GO:0006950);; Molecular Function: glyceraldehyde-3-phosphate dehydrogenase (NADP+) (non-phosphorylating) activity (GO:0008886);; Cellular Component: plastid (GO:0009536);; Biological Process: …	K00131|0|tcc:TCM_037078|Aldehyde dehydrogenase 11A3 isoform 1; K00131 glyceraldehyde-3-phosphate dehydrogenase (NADP+) [EC:1.2.1.9] (A)	[C]	Energy production and conversion	NADP-dependent glyceraldehyde-3-phosphate dehydrogenase GN=GAPN OS=Nicotiana plumbaginifolia (Leadwort-leaved tobacco) PE=2 SV=1	NADP-dependent glyceraldehyde-3-phosphate dehydrogenase [Gossypium arboreum]	Glycolysis / Gluconeogenesis (ko00010);; Pentose phosphate pathway (ko00030);; Carbon metabolism (ko01200)
Gorai.001G031800	2.05482	2.68503	1.28339	0.810727	1.03906	2.08276	0.605211	1.18981	0.126685	0.742138	--	--	--	0.664975	-1.39725	normal	0.196534	-2.00275	normal	--	--	--	--	--	--	--	--	--	--	--	--	--	--	--	--	--	--	--	--	--	--	--	--	--	--	--
Gorai.001G031900	5.92855	5.25546	9.24263	1.64515	2.3265	5.4708	3.68405	3.50811	1.28645	2.46462	0.844881	-0.444785	normal	0.0347249	-1.65571	normal	0.93077	-0.168623	normal	0.000653133	-1.75004	down	0.0429699	-1.14411	normal	0.880041	0.529166	normal	0.901249	-0.321661	normal	0.553808	-0.925507	normal	0.489835	-0.943263	normal	--	--	--	--	--	--	--	--	--
Gorai.001G032200	7.58554	8.19514	6.38009	7.26376	7.61626	3.59939	6.34693	5.00167	6.32839	6.54146	0.030548	-1.08674	normal	0.911102	-0.0770407	normal	0.929774	-0.232387	normal	0.923691	0.0264254	normal	0.823045	-0.439904	normal	0.915712	-0.191016	normal	0.925721	-0.118461	normal	0.912301	0.0186946	normal	0.891863	0.341797	normal	--	--	Biological Process: immune system process (GO:0002376);; Molecular Function: DNA binding (GO:0003677);; Molecular Function: protein binding (GO:0005515);; Cellular Component: nucleus (GO:0005634);; Biological Process: defense response (GO:0006952);; Biological Process: signal transduction (GO:0007165);; Biological Process: response to heat (GO:0009408);; Biological Process: response to bacterium …	--	--	--	Probable WRKY transcription factor 32 GN=WRKY32 OS=Arabidopsis thaliana (Mouse-ear cress) PE=2 SV=1	WRKY transcription factor 10 [Gossypium hirsutum]	--
Gorai.001G032300	0.316171	2.15427	1.67997	0.418363	0.500331	0.403151	0.959389	1.23632	1.63074	0.489344	--	--	--	0.00139312	-2.15428	down	0.0736815	-1.16672	normal	0.0223902	-1.67279	normal	0.849941	-0.446554	normal	0.00492831	1.8454	up	0.943463	-0.00500789	normal	0.630409	0.83819	normal	0.313754	-1.25677	normal	[E]	Amino acid transport and metabolism	Molecular Function: aminopeptidase activity (GO:0004177);; Cellular Component: cytoplasm (GO:0005737);; Cellular Component: vacuole (GO:0005773);; Cellular Component: cytosol (GO:0005829);; Biological Process: gluconeogenesis (GO:0006094);; Biological Process: glycolytic process (GO:0006096);; Biological Process: proteolysis (GO:0006508);; Biological Process: protein targeting to vacuole (GO:0006…	K01255|0|tcc:TCM_037054|Cytosol aminopeptidase family protein; K01255 leucyl aminopeptidase [EC:3.4.11.1] (A)	[R]	General function prediction only	Leucine aminopeptidase 3, chloroplastic (Precursor) GN=At4g30920 OS=Arabidopsis thaliana (Mouse-ear cress) PE=2 SV=2	hypothetical protein F383_10344 [Gossypium arboreum]	Glutathione metabolism (ko00480)
Gorai.001G032400	18.9927	12.8261	13.8394	24.7993	21.0708	18.4096	17.0195	20.5491	27.8695	25.5517	0.965003	-0.023324	normal	0.484778	0.946266	normal	0.892269	0.394624	normal	0.81637	0.582232	normal	0.815872	0.52617	normal	0.965003	0.140665	normal	0.950638	0.273191	normal	0.720843	0.748369	normal	0.948453	0.324268	normal	[U]	Intracellular trafficking, secretion, and vesicular transport	Molecular Function: GTPase activity (GO:0003924);; Molecular Function: signal recognition particle binding (GO:0005047);; Molecular Function: GTP binding (GO:0005525);; Cellular Component: signal recognition particle receptor complex (GO:0005785);; Cellular Component: signal recognition particle, endoplasmic reticulum targeting (GO:0005786);; Biological Process: nucleobase-containing compound met…	K13431|0|tcc:TCM_037036|Signal recognition particle receptor alpha subunit family protein; K13431 signal recognition particle receptor subunit alpha (A)	[U]	Intracellular trafficking, secretion, and vesicular transport	Signal recognition particle 54 kDa protein 1 OS=Solanum lycopersicum (Tomato) PE=3 SV=1	Signal recognition particle receptor subunit alpha [Gossypium arboreum]	Protein export (ko03060)
Gorai.001G032600	2.83272	8.88834	9.09847	4.34079	2.26688	4.53101	2.78256	1.84367	6.53631	7.79385	0.669865	0.642762	normal	0.34121	-0.981668	normal	1.62915e-06	-1.64874	down	1.34043e-05	-1.95921	down	9.95413e-09	-2.24461	down	0.734501	0.562799	normal	9.71607e-05	1.73318	up	0.0593305	1.26561	normal	2.29286e-07	1.99445	up	--	--	Molecular Function: serine-type carboxypeptidase activity (GO:0004185);; Cellular Component: extracellular space (GO:0005615);; Cellular Component: vacuole (GO:0005773);; Biological Process: proteolysis (GO:0006508);; Biological Process: microtubule nucleation (GO:0007020);; Biological Process: brassinosteroid mediated signaling pathway (GO:0009742);; Biological Process: second-messenger-mediated…	K16297|0|tcc:TCM_037034|Alpha/beta-Hydrolases superfamily protein; K16297 serine carboxypeptidase-like clade II [EC:3.4.16.-] (A)	[OE]	--	Serine carboxypeptidase 24 chain B (Precursor) GN=F17I23.50 OS=Arabidopsis thaliana (Mouse-ear cress) PE=1 SV=1	Serine carboxypeptidase 24 -like protein [Gossypium arboreum]	--
Gorai.001G032700	28.0315	87.2769	87.3382	91.756	51.4581	33.711	38.528	85.4343	100.258	75.8524	0.948153	0.142277	normal	0.966403	0.0177425	normal	0.000100691	-1.18721	down	0.757603	-0.683314	normal	0.975813	-0.0060517	normal	0.974211	0.072555	normal	0.891919	0.4842	normal	0.0276309	1.33134	normal	0.974555	-0.198908	normal	[S]	Function unknown	--	--	--	--	--	hypothetical protein F383_10347 [Gossypium arboreum]	--
Gorai.001G032800	26.5142	21.7415	21.0071	27.2037	30.4777	15.2168	22.8359	17.9288	27.9084	22.396	0.326976	-0.780934	normal	0.904565	0.344492	normal	0.963428	0.0203743	normal	0.768846	0.597584	normal	0.933602	-0.177393	normal	0.951224	0.0321398	normal	0.883871	-0.422587	normal	0.889135	0.411504	normal	0.907415	0.347425	normal	--	--	--	--	--	--	--	Ribosomal RNA small subunit methyltransferase G [Gossypium arboreum]	--
Gorai.001G033000	8.80207	4.40797	2.87202	4.72438	5.28517	7.13722	7.1369	2.13172	3.66352	2.78077	0.912808	-0.279275	normal	0.895693	0.131303	normal	0.325759	0.706546	normal	0.333661	0.882988	normal	0.853461	-0.37893	normal	0.855628	-0.380322	normal	0.208895	-0.930994	normal	0.39002	-0.895432	normal	0.900047	0.32787	normal	[R]	General function prediction only	Molecular Function: ATP binding (GO:0005524);; Biological Process: ATP catabolic process (GO:0006200);; Biological Process: response to sucrose (GO:0009744);; Biological Process: flavonoid biosynthetic process (GO:0009813);; Biological Process: response to UV-B (GO:0010224);; Molecular Function: ATPase activity (GO:0016887);; Biological Process: methylglyoxal catabolic process to D-lactate (GO:00…	--	[R]	General function prediction only	--	Lactation elevated protein 1 [Gossypium arboreum]	--
Gorai.001G033200	11.3596	1.59862	4.68789	5.06628	15.5793	3.95122	0.716669	0.144219	0.196481	1.95399	0.000989727	-1.47055	down	0.0469809	1.54802	normal	0.714301	-1.09132	normal	0.000645672	1.61168	up	4.23583e-12	-4.48467	down	1.19348e-10	-4.08972	down	2.72571e-12	-2.94506	down	--	--	--	0.000886864	3.03122	up	--	--	Molecular Function: DNA binding (GO:0003677);; Molecular Function: sequence-specific DNA binding transcription factor activity (GO:0003700);; Cellular Component: nucleus (GO:0005634);; Biological Process: regulation of transcription, DNA-templated (GO:0006355);; Biological Process: mRNA export from nucleus (GO:0006406);; Biological Process: oligopeptide transport (GO:0006857);; Biological Process…	--	--	--	Ethylene-responsive transcription factor SHINE 3 GN=F18G18.130 OS=Arabidopsis thaliana (Mouse-ear cress) PE=2 SV=1	Ethylene-responsive transcription factor SHINE 3 -like protein [Gossypium arboreum]	--
Gorai.001G033600	29.5214	34.3947	38.1172	25.5228	29.1616	23.2793	32.5268	31.9143	28.7834	34.2775	0.940002	-0.315624	normal	0.921205	-0.423117	normal	0.979018	-0.0955171	normal	0.930222	-0.395654	normal	0.964327	-0.190433	normal	0.958146	0.161865	normal	0.951842	0.269673	normal	0.957894	-0.110689	normal	0.977193	0.0586871	normal	--	--	Biological Process: microtubule bundle formation (GO:0001578);; Biological Process: establishment or maintenance of cell polarity (GO:0007163);; Biological Process: multidimensional cell growth (GO:0009825);; Biological Process: trichome branching (GO:0010091);; Cellular Component: cortical microtubule (GO:0055028);;	--	--	--	Protein WVD2-like 1 GN=WDL1 OS=Arabidopsis thaliana (Mouse-ear cress) PE=1 SV=1	TPX2 family protein, putative [Theobroma cacao]	--
Gorai.001G033700	5.54884	0.339238	0.850496	0.402148	1.22256	5.17217	0.716778	0.637946	0.747086	0.953241	0.928887	-0.091811	normal	--	--	--	0.774038	0.989233	normal	0.88719	0.432797	normal	0.89358	-0.449291	normal	0.773824	0.946447	normal	0.901495	-0.29755	normal	0.925617	0.0418761	normal	0.909423	0.579531	normal	--	--	--	--	--	--	--	hypothetical protein F383_30923 [Gossypium arboreum]	--
Gorai.001G033800	2.57269	1.27085	1.74286	0.977575	0.72241	3.22887	2.22641	1.93587	1.2259	1.39829	0.89046	0.335674	normal	0.907653	-0.327576	normal	0.765967	0.736273	normal	0.584387	-1.14309	normal	0.913265	0.203941	normal	0.922416	0.281375	normal	0.759041	0.918063	normal	0.776694	-0.717588	normal	0.919584	-0.460027	normal	--	--	--	--	--	--	--	Histone acetyltransferase [Gossypium arboreum]	--
Gorai.001G033900	66.8018	38.6212	41.3881	38.6804	51.6426	68.0201	60.5233	27.1164	25.134	34.563	0.988766	0.0200635	normal	0.973667	-0.0536991	normal	0.497736	0.688581	normal	0.978821	0.210497	normal	0.641157	-0.715325	normal	0.816176	-0.630806	normal	0.889561	-0.576353	normal	0.0506134	-1.31712	normal	0.962966	0.343937	normal	--	--	Molecular Function: protein binding (GO:0005515);; Molecular Function: 1-phosphatidylinositol binding (GO:0005545);; Cellular Component: nucleus (GO:0005634);; Cellular Component: cytosol (GO:0005829);; Cellular Component: plasma membrane (GO:0005886);; Cellular Component: clathrin coat (GO:0030118);; Molecular Function: clathrin binding (GO:0030276);; Molecular Function: 2-alkenal reductase [NAD…	--	[TU]	--	Putative clathrin assembly protein At2g25430 GN=At2g25430 OS=Arabidopsis thaliana (Mouse-ear cress) PE=1 SV=2	hypothetical protein F383_17737 [Gossypium arboreum]	--
Gorai.001G034100	16.9933	10.455	9.32478	7.9582	12.3421	18.0421	14.2212	16.2562	11.2935	9.22892	0.942692	0.198963	normal	0.89338	-0.225003	normal	0.716594	0.52041	normal	0.870592	0.382411	normal	0.306386	0.793909	normal	0.858725	0.396292	normal	0.886426	-0.348358	normal	0.897964	-0.293371	normal	0.311689	-0.763452	normal	--	--	--	--	--	--	--	--	--
Gorai.001G034300	0.714366	0.154604	0.550786	1.07307	0.833125	0.750328	0.189191	0	0.173137	0.0803973	--	--	--	--	--	--	--	--	--	--	--	--	--	--	--	--	--	--	--	--	--	--	--	--	--	--	--	--	--	--	K02109|7.08638e-48|tcc:TCM_036983|ATP synthase subunit b' isoform 1; K02109 F-type H+-transporting ATPase subunit b (A)	--	--	U11/U12 small nuclear ribonucleoprotein 25 kDa protein GN=SNRNP25 OS=Arabidopsis thaliana (Mouse-ear cress) PE=2 SV=1	ATP synthase subunit b&apos; isoform 2 [Theobroma cacao]	Oxidative phosphorylation (ko00190);; Photosynthesis (ko00195)
Gorai.001G034400	927.117	589.653	868.812	872.346	843.66	934.073	439.501	601.763	730.408	882.408	0.995194	0.0260512	normal	0.970294	0.561042	normal	0.988079	-0.314381	normal	0.992755	-0.206137	normal	0.872124	-0.689611	normal	0.989835	-0.265569	normal	0.993444	0.0549125	normal	0.944227	0.665272	normal	0.965045	0.532855	normal	--	--	Cellular Component: chloroplast thylakoid membrane (GO:0009535);; Cellular Component: chloroplast envelope (GO:0009941);; Molecular Function: hydrogen ion transmembrane transporter activity (GO:0015078);; Biological Process: ATP synthesis coupled proton transport (GO:0015986);; Cellular Component: integral component of membrane (GO:0016021);; Biological Process: defense response to bacterium (GO:…	K02109|1.44966e-29|tcc:TCM_036983|ATP synthase subunit b' isoform 1; K02109 F-type H+-transporting ATPase subunit b (A)	--	--	ATP synthase subunit b&apos;, chloroplastic (Precursor) GN=ATPG OS=Spinacia oleracea (Spinach) PE=1 SV=2	ATP synthase subunit b&apos; isoform 1 [Theobroma cacao]	Oxidative phosphorylation (ko00190);; Photosynthesis (ko00195)
Gorai.001G034500	56.0916	17.4085	50.8965	59.3321	60.4519	85.1257	12.3192	51.9322	16.3452	39.5084	0.852797	0.6348	normal	0.000650019	1.82458	up	0.765329	-0.520724	normal	0.975558	0.301748	normal	0.984793	0.0747867	normal	3.94668e-07	-1.85888	down	0.875807	-0.609291	normal	0.868557	0.541882	normal	0.964917	-0.38771	normal	--	--	Biological Process: response to reactive oxygen species (GO:0000302);; Molecular Function: binding (GO:0005488);; Biological Process: cell cycle (GO:0007049);; Biological Process: post-embryonic development (GO:0009791);; Biological Process: response to iron ion (GO:0010039);; Molecular Function: ligase activity (GO:0016874);; Cellular Component: nuclear lumen (GO:0031981);; Biological Process: p…	--	--	--	Putative WEB family protein At1g65010, chloroplastic (Precursor) GN=At1g65010 OS=Arabidopsis thaliana (Mouse-ear cress) PE=1 SV=1	hypothetical protein F383_01593 [Gossypium arboreum]	--
Gorai.001G034600	7.80061	5.2471	4.90296	7.58826	7.35199	5.86359	6.14728	6.30057	6.40497	7.17049	0.863587	-0.406143	normal	0.802227	0.562159	normal	0.942432	0.169288	normal	0.700983	0.627301	normal	0.85988	0.38938	normal	0.907983	-0.287773	normal	0.940011	-0.0507406	normal	0.913243	0.16163	normal	0.940902	0.183147	normal	--	--	Biological Process: cell communication (GO:0007154);; Molecular Function: phosphatidylinositol binding (GO:0035091);;	--	--	--	MAR-binding filament-like protein 1 GN=MFP1 OS=Solanum lycopersicum (Tomato) PE=1 SV=1	sorting nexin-4 [Gossypium arboreum]	--
Gorai.001G034700	1300.85	751.768	2464.65	1029.88	869.755	2946.14	726.735	1162.57	2140.32	2839.97	0.0161295	1.20129	normal	0.976597	0.458615	normal	0.993761	-0.168619	normal	0.0119065	-1.40313	normal	0.307229	-0.965146	normal	0.307244	1.024	normal	1.40688e-05	1.71943	up	0.00172604	1.7066	up	0.00146475	1.27584	up	--	--	Cellular Component: extracellular region (GO:0005576);; Biological Process: protein targeting to membrane (GO:0006612);; Biological Process: amino acid transport (GO:0006865);; Biological Process: lipid transport (GO:0006869);; Molecular Function: lipid binding (GO:0008289);; Biological Process: response to cold (GO:0009409);; Cellular Component: plant-type cell wall (GO:0009505);; Cellular Compo…	--	--	--	14 kDa proline-rich protein DC2.15 (Precursor) OS=Daucus carota (Wild carrot) PE=2 SV=1	hybrid proline-rich protein [Gossypium hirsutum]	--
Gorai.001G034800	24.8247	26.7073	26.0057	16.1649	19.0453	34.6833	29.0209	36.1216	23.2886	29.551	0.782849	0.533363	normal	0.696381	-0.710469	normal	0.9608	0.0992809	normal	0.87219	-0.407837	normal	0.772522	0.540011	normal	0.689886	0.612619	normal	0.75671	0.569803	normal	0.928048	-0.143397	normal	0.902432	-0.383955	normal	[U]	Intracellular trafficking, secretion, and vesicular transport	Cellular Component: endosome (GO:0005768);; Cellular Component: vacuolar membrane (GO:0005774);; Cellular Component: Golgi apparatus (GO:0005794);; Cellular Component: plasma membrane (GO:0005886);; Biological Process: protein targeting to vacuole (GO:0006623);; Biological Process: vacuole organization (GO:0007033);; Cellular Component: cell plate (GO:0009504);; Cellular Component: plasmodesma (G…	K08515|3.6947e-131|pmum:103319714|vesicle-associated membrane protein 711; K08515 vesicle-associated membrane protein 7 (A)	[U]	Intracellular trafficking, secretion, and vesicular transport	Vesicle-associated membrane protein 711 GN=F10N7.40 OS=Arabidopsis thaliana (Mouse-ear cress) PE=1 SV=2	Vesicle-associated membrane protein [Gossypium arboreum]	SNARE interactions in vesicular transport (ko04130)
Gorai.001G035000	12.3828	12.6294	11.2547	17.7948	14.1544	16.6064	18.672	12.7228	14.24	13.1358	0.806355	0.482151	normal	0.856915	0.437363	normal	0.694903	0.532962	normal	0.896696	0.287864	normal	0.920987	0.176807	normal	0.904099	-0.29438	normal	0.934575	-0.033398	normal	0.890701	-0.332109	normal	0.946699	0.0729224	normal	[GER]	--	Cellular Component: membrane (GO:0016020);;	K15289|0|tcc:TCM_046905|EamA-like transporter family isoform 1; K15289 solute carrier family 35, member F5 (A)	[S]	Function unknown	--	Vacuolar membrane protein [Gossypium arboreum]	--
Gorai.001G035100	30.1678	28.2519	31.0589	38.9033	38.392	42.7497	37.1654	38.4681	38.1357	41.7274	0.826059	0.5099	normal	0.881068	0.481842	normal	0.86096	0.430467	normal	0.941127	0.228252	normal	0.941136	0.248313	normal	0.957963	-0.0371769	normal	0.956539	0.130463	normal	0.948829	0.0704237	normal	0.968195	0.105148	normal	--	--	Cellular Component: endoplasmic reticulum (GO:0005783);; Biological Process: glucose catabolic process (GO:0006007);; Biological Process: ER to Golgi vesicle-mediated transport (GO:0006888);; Cellular Component: chloroplast (GO:0009507);; Molecular Function: carbohydrate binding (GO:0030246);;	--	[S]	Function unknown	ER membrane protein complex subunit 7 homolog (Precursor) GN=At4g32130 OS=Arabidopsis thaliana (Mouse-ear cress) PE=2 SV=1	hypothetical protein F383_29399 [Gossypium arboreum]	--
Gorai.001G035200	18.704	25.409	27.2367	29.2508	26.0666	20.991	19.1413	32.4865	36.621	32.4333	0.944296	0.18828	normal	0.936726	0.231072	normal	0.900771	-0.375374	normal	0.954218	-0.0890957	normal	0.950902	0.223328	normal	0.93425	0.332557	normal	0.932983	0.324487	normal	0.307978	0.993225	normal	0.973437	0.00652305	normal	--	--	Molecular Function: nucleic acid binding (GO:0003676);; Molecular Function: protein binding (GO:0005515);; Cellular Component: nuclear envelope (GO:0005635);; Cellular Component: cytosol (GO:0005829);; Biological Process: DNA repair (GO:0006281);; Biological Process: multicellular organismal development (GO:0007275);; Biological Process: DNA mediated transformation (GO:0009294);; Biological Proce…	--	--	--	Acidic leucine-rich nuclear phosphoprotein 32-related protein 2 OS=Oryza sativa subsp. japonica (Rice) PE=2 SV=1	Aspartate aminotransferase B [Gossypium arboreum]	--
Gorai.001G035300	4.82081	4.36568	4.09232	4.23083	4.35392	5.3635	5.50246	4.06168	4.02817	4.68843	0.953813	0.101747	normal	0.931741	-0.031999	normal	0.913171	0.344841	normal	0.941269	0.0796625	normal	0.948751	-0.00661436	normal	0.936315	-0.168845	normal	0.945908	0.124121	normal	0.860353	-0.489442	normal	0.948341	0.204913	normal	[R]	General function prediction only	Molecular Function: single-stranded RNA binding (GO:0003727);; Molecular Function: protein binding (GO:0005515);; Cellular Component: chromatin silencing complex (GO:0005677);; Cellular Component: chromosome (GO:0005694);; Biological Process: DNA methylation (GO:0006306);; Biological Process: chromatin silencing (GO:0006342);; Biological Process: regulation of gene expression by genetic imprintin…	--	[BK]	--	Histone-lysine N-methyltransferase ATX1 GN=T9H9.17 OS=Arabidopsis thaliana (Mouse-ear cress) PE=1 SV=2	Uncharacterized protein isoform 3 [Theobroma cacao]	--
Gorai.001G035500	17.8516	23.8818	17.5695	12.8744	17.3742	23.5643	29.1385	35.7429	20.3892	19.2843	0.874843	0.430438	normal	0.666207	-0.7754	normal	0.92032	0.359056	normal	0.944052	-0.0711253	normal	0.0682533	0.972403	normal	0.731403	0.599007	normal	0.939419	0.209059	normal	0.885415	-0.480733	normal	0.170215	-0.839578	normal	--	--	Cellular Component: endosome (GO:0005768);; Cellular Component: vacuolar membrane (GO:0005774);; Cellular Component: Golgi apparatus (GO:0005794);; Cellular Component: trans-Golgi network (GO:0005802);; Cellular Component: plasma membrane (GO:0005886);;	--	--	--	--	Cadherin-16 [Gossypium arboreum]	--
Gorai.001G035600	26.2839	20.7066	11.177	2.79635	1.16744	34.5616	8.79877	8.63476	5.73085	4.52364	0.883662	0.398918	normal	1.12442e-08	-2.89213	down	0.000236955	-1.26487	down	2.2126e-10	-3.11657	down	0.873347	-0.328018	normal	0.226735	1.05775	normal	0.00196196	1.91349	up	0.77642	-0.53798	normal	0.227541	-0.9205	normal	--	--	--	--	--	--	--	conserved hypothetical protein [Ricinus communis]	--
Gorai.001G035700	14.3473	53.2315	31.5645	59.1242	39.8503	11.1221	29.6025	31.0863	56.6844	43.5966	0.911506	-0.334533	normal	0.972769	0.108426	normal	0.112451	-0.805494	normal	0.963633	0.24476	normal	0.971627	-0.111262	normal	0.979944	-0.0683663	normal	0.97466	0.102618	normal	0.583453	0.900356	normal	0.920109	0.453164	normal	--	--	Molecular Function: sequence-specific DNA binding transcription factor activity (GO:0003700);; Molecular Function: protein binding (GO:0005515);; Cellular Component: nucleus (GO:0005634);; Cellular Component: cytosol (GO:0005829);; Biological Process: regulation of transcription, DNA-templated (GO:0006355);; Biological Process: cell adhesion (GO:0007155);; Biological Process: response to light st…	--	[K]	Transcription	Homeobox protein knotted-1-like 3 GN=KNAT3 OS=Arabidopsis thaliana (Mouse-ear cress) PE=1 SV=1	Homeobox protein knotted-1-like 3 [Gossypium arboreum]	--
Gorai.001G035800	24.1112	16.8387	21.5287	44.4394	27.7787	26.1101	10.9342	28.9758	30.4084	34.25	0.91462	0.168996	normal	0.0671158	1.36451	normal	0.791368	-0.685432	normal	0.822245	0.504029	normal	0.768848	0.561535	normal	0.764523	-0.537079	normal	0.887323	0.280331	normal	0.0251577	1.55087	normal	0.923079	0.222175	normal	[C]	Energy production and conversion	Cellular Component: chloroplast (GO:0009507);; Cellular Component: thylakoid (GO:0009579);; Molecular Function: hydrogen ion transmembrane transporter activity (GO:0015078);; Biological Process: ATP synthesis coupled proton transport (GO:0015986);; Molecular Function: cation-transporting ATPase activity (GO:0019829);; Cellular Component: proton-transporting two-sector ATPase complex, proton-trans…	K02108|9.10477e-64|bdi:100841986|	[C]	Energy production and conversion	ATP synthase subunit a, chloroplastic {ECO:0000255|HAMAP-Rule:MF_01393} OS=Gossypium hirsutum (Upland cotton) PE=3 SV=1	ATP synthase CF0 A subunit [Gossypium hirsutum]	Oxidative phosphorylation (ko00190);; Photosynthesis (ko00195)
Gorai.001G035900	11.0624	12.8928	11.3808	11.319	10.6478	10.672	12.9463	11.6824	10.3015	10.6787	0.961344	-0.0218294	normal	0.938936	-0.192304	normal	0.973113	0.091721	normal	0.953127	-0.0781355	normal	0.960467	0.0425141	normal	0.951458	-0.120242	normal	0.955917	-0.06501	normal	0.921408	-0.34874	normal	0.95928	-0.191128	normal	--	--	Biological Process: cell plate assembly (GO:0000919);; Cellular Component: Golgi apparatus (GO:0005794);;	--	[U]	Intracellular trafficking, secretion, and vesicular transport	Trafficking protein particle complex II-specific subunit 120 homolog {ECO:0000305} OS=Arabidopsis thaliana (Mouse-ear cress) PE=1 SV=1	TRS120 isoform 1 [Theobroma cacao]	--
Gorai.001G036000	3.25906	5.09476	3.28653	1.99329	1.93935	2.13356	6.02103	4.00561	3.27037	2.88253	0.820676	-0.510332	normal	0.168913	-1.19621	normal	0.933031	0.15378	normal	0.70667	-0.696816	normal	0.867331	0.345288	normal	0.681532	0.67639	normal	0.744635	0.634073	normal	0.716025	-0.626501	normal	0.872533	-0.418784	normal	--	--	--	--	--	--	Aberrant root formation protein 4 GN=ALF4 OS=Arabidopsis thaliana (Mouse-ear cress) PE=1 SV=2	Aberrant root formation 4 -like protein [Gossypium arboreum]	--
Gorai.001G036100	1.06696	2.22531	1.6778	1.28532	1.38719	1.50911	2.90518	1.82296	1.85695	1.03716	--	--	--	0.845983	-0.679235	normal	0.934539	0.266252	normal	0.948841	-0.243081	normal	0.938212	0.0422701	normal	0.900664	0.496458	normal	0.942643	-0.274175	normal	0.888682	-0.40667	normal	0.952017	-0.563551	normal	--	--	--	--	--	--	--	Uncharacterized protein isoform 3 [Theobroma cacao]	--
Gorai.001G036200	17.2001	15.555	9.38647	21.1434	23.1132	9.83158	20.4168	8.38856	18.6211	10.7845	0.308377	-0.790503	normal	0.903414	0.388965	normal	0.889446	0.39203	normal	0.017199	1.23768	normal	0.921429	-0.204358	normal	0.947637	-0.167223	normal	0.0378566	-1.09062	normal	0.943317	-0.113973	normal	0.898548	0.347303	normal	--	--	--	--	--	--	--	Uncharacterized protein isoform 1 [Theobroma cacao]	--
Gorai.001G036300	76.34	82.6726	83.189	98.5588	94.4415	58.0929	51.3827	45.5476	55.2057	49.7459	0.915594	-0.394429	normal	0.954205	0.211987	normal	0.133625	-0.777298	normal	0.95714	0.240401	normal	0.366795	-0.78114	normal	0.42431	-0.812715	normal	0.276906	-0.883192	normal	0.937723	0.23139	normal	0.962884	0.13285	normal	--	--	--	--	--	--	--	Uncharacterized protein TCM_036939 [Theobroma cacao]	--
Gorai.001G036400	33.7685	14.0864	19.5837	26.5978	29.174	13.4297	11.8159	4.96808	13.2	12.5048	0.000996266	-1.285	down	0.479752	0.917904	normal	0.919398	-0.291533	normal	0.756796	0.628252	normal	9.08201e-08	-1.91021	down	0.0973441	-0.993082	normal	0.00751729	-1.23099	down	0.902247	0.272077	normal	0.000955608	1.30004	up	[RTKL]	--	Molecular Function: protein serine/threonine kinase activity (GO:0004674);; Molecular Function: ATP binding (GO:0005524);; Cellular Component: nucleus (GO:0005634);; Cellular Component: cytosol (GO:0005829);; Cellular Component: plasma membrane (GO:0005886);; Biological Process: protein phosphorylation (GO:0006468);; Biological Process: nitrogen compound metabolic process (GO:0006807);; Biologica…	--	[T]	Signal transduction mechanisms	Probable receptor-like protein kinase At1g80640 (Precursor) GN=At1g80640 OS=Arabidopsis thaliana (Mouse-ear cress) PE=2 SV=1	hypothetical protein F383_33282 [Gossypium arboreum]	--
Gorai.001G036500	1.11767	2.14118	0.803318	0.10042	0.153249	1.0305	3.87594	0.263119	0.237056	0	--	--	--	0.00267726	-3.13267	down	0.693478	0.785337	normal	--	--	--	--	--	--	--	--	--	--	--	--	2.86436e-05	-3.21982	down	--	--	--	--	--	Biological Process: MAPK cascade (GO:0000165);; Biological Process: respiratory burst involved in defense response (GO:0002679);; Molecular Function: DNA binding (GO:0003677);; Molecular Function: sequence-specific DNA binding transcription factor activity (GO:0003700);; Molecular Function: protein binding (GO:0005515);; Cellular Component: nucleus (GO:0005634);; Cellular Component: plasma membra…	--	--	--	Ethylene-responsive transcription factor ERF003 GN=ERF003 OS=Arabidopsis thaliana (Mouse-ear cress) PE=2 SV=1	pathogenesis-related transcriptional factor ERF [Gossypium barbadense]	--
Gorai.001G036600	11.1995	8.15254	10.9063	5.32128	10.1964	12.1615	5.28613	2.1838	2.81873	4.05398	0.92517	0.132665	normal	0.731886	-0.621821	normal	0.59944	-0.638363	normal	0.911472	-0.127809	normal	2.06199e-08	-2.32454	down	0.413016	-0.895225	normal	0.0122843	-1.31467	normal	0.582508	-0.822274	normal	0.569365	0.868613	normal	--	--	--	--	--	--	--	Uncharacterized protein TCM_036932 [Theobroma cacao]	--
Gorai.001G036700	2.38017	1.16588	1.63794	0.727061	1.43872	3.26082	1.02183	0.545741	1.25831	2.50434	0.893814	0.496633	normal	--	--	--	--	--	--	0.956973	-0.19048	normal	0.670947	-1.45057	normal	--	--	--	0.845347	0.764027	normal	--	--	--	0.157857	1.95857	normal	--	--	Molecular Function: DNA binding (GO:0003677);; Molecular Function: sequence-specific DNA binding transcription factor activity (GO:0003700);; Cellular Component: nucleus (GO:0005634);; Biological Process: defense response (GO:0006952);; Molecular Function: zinc ion binding (GO:0008270);; Biological Process: regulation of cell size (GO:0008361);; Biological Process: photomorphogenesis (GO:0009640)…	--	--	--	Zinc finger protein 3 GN=ZFP3 OS=Arabidopsis thaliana (Mouse-ear cress) PE=2 SV=1	C2H2 and C2HC zinc fingers superfamily protein, putative [Theobroma cacao]	--
Gorai.001G036800	1.81612	2.59162	1.34604	0.609805	0.527248	0.912704	3.1542	0.243129	1.77952	0.355621	0.712865	-0.950265	normal	0.0289392	-1.89345	normal	0.920426	0.27212	normal	0.672795	-1.24867	normal	0.0422752	-2.23348	normal	0.266001	1.43444	normal	--	--	--	0.723919	-0.727641	normal	--	--	--	[RTKL]	--	Molecular Function: protein serine/threonine kinase activity (GO:0004674);; Molecular Function: ATP binding (GO:0005524);; Cellular Component: plasma membrane (GO:0005886);; Biological Process: polysaccharide metabolic process (GO:0005976);; Biological Process: protein phosphorylation (GO:0006468);; Biological Process: transmembrane receptor protein tyrosine kinase signaling pathway (GO:0007169);…	--	--	--	Probable serine/threonine-protein kinase At1g01540 GN=At1g01540 OS=Arabidopsis thaliana (Mouse-ear cress) PE=1 SV=2	Leucine-rich repeat receptor protein kinase EXS [Gossypium arboreum]	--
Gorai.001G036900	12.1394	13.0419	11.2212	9.30759	10.2226	11.0947	12.6826	9.16601	8.09788	9.03549	0.967361	-0.0566434	normal	0.90173	-0.450929	normal	0.97406	0.134715	normal	0.940857	-0.283507	normal	0.952023	-0.221685	normal	0.950727	-0.122401	normal	0.957602	-0.0825398	normal	0.793798	-0.652492	normal	0.964718	-0.150045	normal	[KL]	--	Cellular Component: nucleosome (GO:0000786);; Biological Process: regionalization (GO:0003002);; Molecular Function: DNA binding (GO:0003677);; Molecular Function: chromatin binding (GO:0003682);; Molecular Function: ATP-dependent DNA helicase activity (GO:0004003);; Molecular Function: helicase activity (GO:0004386);; Molecular Function: iron ion binding (GO:0005506);; Molecular Function: protei…	K11643|0|tcc:TCM_036924|Chromatin remodeling factor CHD3 (PICKLE) isoform 1; K11643 chromodomain-helicase-DNA-binding protein 4 [EC:3.6.4.12] (A)	[R]	General function prediction only	CHD3-type chromatin-remodeling factor PICKLE GN=At2g25170 OS=Arabidopsis thaliana (Mouse-ear cress) PE=1 SV=1	CHD3-type chromatin-remodeling factor PICKLE -like protein [Gossypium arboreum]	--
Gorai.001G037000	11.7075	13.82	13.9781	8.78259	8.8774	11.14	15.8723	13.8096	14.2048	13.8285	0.927599	-0.0969348	normal	0.718096	-0.649076	normal	0.940298	0.174	normal	0.725149	-0.59286	normal	0.93125	0.0121118	normal	0.594488	0.67439	normal	0.656338	0.636967	normal	0.912522	-0.0959791	normal	0.945718	0.0244886	normal	[A]	RNA processing and modification	Biological Process: MAPK cascade (GO:0000165);; Biological Process: nuclear-transcribed mRNA poly(A) tail shortening (GO:0000289);; Biological Process: cell morphogenesis (GO:0000902);; Biological Process: defense response to insect (GO:0002213);; Biological Process: respiratory burst involved in defense response (GO:0002679);; Molecular Function: nucleic acid binding (GO:0003676);; Molecular Fun…	K12581|3.89449e-178|rcu:RCOM_0921770|ccr4-associated factor, putative (EC:3.1.13.4); K12581 CCR4-NOT transcription complex subunit 7/8 (A)	[A]	RNA processing and modification	Probable CCR4-associated factor 1 homolog 7 GN=CAF1-7 OS=Arabidopsis thaliana (Mouse-ear cress) PE=2 SV=2	putative CCR4-associated factor 1 -like protein [Gossypium arboreum]	RNA degradation (ko03018)
Gorai.001G037100	34.0776	37.4067	33.9996	32.2351	37.9131	52.1771	74.88	46.9845	52.4749	51.7481	0.66132	0.638961	normal	0.918307	-0.323598	normal	0.0146385	0.927652	normal	0.944432	0.192379	normal	0.866931	0.460905	normal	0.54907	0.736064	normal	0.9039	0.424262	normal	0.916687	-0.459518	normal	0.969072	0.150466	normal	--	--	Molecular Function: dolichyl-phosphate-mannose-protein mannosyltransferase activity (GO:0004169);; Cellular Component: endoplasmic reticulum (GO:0005783);; Biological Process: protein folding (GO:0006457);; Biological Process: response to heat (GO:0009408);; Cellular Component: chloroplast (GO:0009507);; Biological Process: systemic acquired resistance (GO:0009627);; Biological Process: response …	--	[R]	General function prediction only	Stromal cell-derived factor 2-like protein (Precursor) GN=SDF2 OS=Arabidopsis thaliana (Mouse-ear cress) PE=1 SV=1	hypothetical protein F383_23299 [Gossypium arboreum]	--
Gorai.001G037200	13.11	9.93128	11.9005	9.91451	9.28698	9.09834	9.24152	9.31481	9.25504	9.21257	0.850847	-0.483314	normal	0.942128	0.0181369	normal	0.966823	-0.1128	normal	0.916706	-0.363409	normal	0.91842	-0.344568	normal	0.951267	-0.107891	normal	0.95424	0.00278924	normal	0.942542	0.0781844	normal	0.965313	-0.0219377	normal	--	--	Biological Process: nucleobase-containing compound metabolic process (GO:0006139);; Biological Process: multicellular organismal development (GO:0007275);; Cellular Component: intracellular part (GO:0044424);;	--	[D]	Cell cycle control, cell division, chromosome partitioning	Nucleolin 1 OS=Oryza sativa subsp. japonica (Rice) PE=2 SV=1	Sister chromatid cohesion PDS5 B-B [Gossypium arboreum]	--
Gorai.001G037400	9.25529	3.27764	6.53577	1.36207	5.86847	13.3906	10.8522	6.87484	3.29139	3.60451	0.698461	0.577186	normal	0.265892	-1.2673	normal	9.49539e-06	1.61852	up	0.903579	-0.13398	normal	0.917087	0.010933	normal	0.0722327	1.38612	normal	0.83923	-0.43172	normal	0.0146176	-1.45615	normal	0.754613	-0.581117	normal	--	--	--	--	--	--	--	--	--
Gorai.001G037500	7.7466	9.55278	8.39103	10.2819	9.77543	11.5261	8.0237	10.1342	11.4788	11.4121	0.719192	0.572613	normal	0.923546	0.143922	normal	0.937007	-0.23971	normal	0.924609	0.208947	normal	0.917924	0.271084	normal	0.940141	0.151047	normal	0.930193	0.239636	normal	0.789364	0.588791	normal	0.951267	0.172345	normal	[R]	General function prediction only	Molecular Function: nucleotide binding (GO:0000166);; Biological Process: RNA splicing, via endonucleolytic cleavage and ligation (GO:0000394);; Cellular Component: nucleus (GO:0005634);; Cellular Component: cytosol (GO:0005829);; Biological Process: regulation of transcription, DNA-templated (GO:0006355);; Biological Process: transcription from RNA polymerase II promoter (GO:0006366);; Biologica…	K03130|0|tcc:TCM_036918|TBP-associated factor 5 isoform 1; K03130 transcription initiation factor TFIID subunit 5 (A)	[K]	Transcription	Transcription initiation factor TFIID subunit 5 GN=TAF5 OS=Arabidopsis thaliana (Mouse-ear cress) PE=1 SV=1	Transcription initiation factor TFIID subunit 5 [Gossypium arboreum]	Basal transcription factors (ko03022)
Gorai.001G037600	25.3564	19.8623	12.6802	25.1804	16.795	11.0859	16.915	25.484	25.6281	17.9742	0.00437073	-1.18137	down	0.934149	0.315657	normal	0.958207	-0.228097	normal	0.9082	0.370499	normal	0.0623537	0.980481	normal	0.965438	0.0372793	normal	0.955522	0.10572	normal	0.812854	0.635945	normal	0.842431	-0.508997	normal	[RTKL]	--	Molecular Function: hydrolase activity, hydrolyzing O-glycosyl compounds (GO:0004553);; Molecular Function: protein serine/threonine kinase activity (GO:0004674);; Molecular Function: protein binding (GO:0005515);; Molecular Function: ATP binding (GO:0005524);; Cellular Component: cytosol (GO:0005829);; Cellular Component: plasma membrane (GO:0005886);; Biological Process: sucrose biosynthetic pr…	K07198|0|tcc:TCM_036914|CBL-interacting protein kinase 25; K07198 5'-AMP-activated protein kinase, catalytic alpha subunit [EC:2.7.11.11] (A)	[T]	Signal transduction mechanisms	CBL-interacting serine/threonine-protein kinase 5 GN=T30N20.200 OS=Arabidopsis thaliana (Mouse-ear cress) PE=2 SV=1	CBL-interacting protein kinase [Gossypium raimondii]	Regulation of autophagy (ko04140)
Gorai.001G037700	15.58	14.6787	6.82723	4.36053	1.23778	3.38293	44.9664	12.2935	1.3753	0.599879	3.40346e-09	-2.15576	down	0.00136303	-1.75241	down	4.4026e-09	1.6233	up	5.86576e-07	-2.39727	down	0.297695	0.806872	normal	0.00360387	-1.61371	down	0.738079	-0.974036	normal	0	-4.91217	down	0	-4.18293	down	--	--	Biological Process: response to molecule of bacterial origin (GO:0002237);; Molecular Function: sequence-specific DNA binding transcription factor activity (GO:0003700);; Molecular Function: protein binding (GO:0005515);; Cellular Component: nucleus (GO:0005634);; Biological Process: ion transport (GO:0006811);; Biological Process: defense response (GO:0006952);; Biological Process: response to o…	--	--	--	WRKY transcription factor 18 GN=WRKY18 OS=Arabidopsis thaliana (Mouse-ear cress) PE=1 SV=2	WRKY transcription factor 51 [Gossypium hirsutum]	--
Gorai.001G037800	3.6729	17.9076	5.37365	2.91865	1.16193	1.14296	57.7817	17.2752	2.67707	0.834826	0.0542495	-1.58276	normal	6.56234e-07	-2.59316	down	2.93661e-09	1.67172	up	0.000829496	-2.09779	down	5.21104e-05	1.6598	up	0.916448	-0.13831	normal	--	--	--	0	-4.34478	down	0	-4.20411	down	--	--	Biological Process: transition metal ion transport (GO:0000041);; Biological Process: MAPK cascade (GO:0000165);; Biological Process: response to molecule of bacterial origin (GO:0002237);; Biological Process: respiratory burst involved in defense response (GO:0002679);; Molecular Function: sequence-specific DNA binding transcription factor activity (GO:0003700);; Molecular Function: protein bind…	--	--	--	WRKY transcription factor 18 GN=WRKY18 OS=Arabidopsis thaliana (Mouse-ear cress) PE=1 SV=2	WRKY52 [Gossypium aridum]	--
Gorai.001G037900	5.91416	11.7061	9.46054	8.22481	6.19371	5.73068	10.1335	8.93528	9.77993	8.51463	0.951887	-0.0415733	normal	0.883849	-0.518259	normal	0.968996	-0.186551	normal	0.714833	-0.665612	normal	0.958406	-0.134428	normal	0.944556	0.234446	normal	0.873724	0.454582	normal	0.953505	-0.0425284	normal	0.968002	-0.0827679	normal	[K]	Transcription	Cellular Component: DNA-directed RNA polymerase IV complex (GO:0000418);; Cellular Component: DNA-directed RNA polymerase V complex (GO:0000419);; Molecular Function: DNA binding (GO:0003677);; Molecular Function: DNA-directed RNA polymerase activity (GO:0003899);; Molecular Function: protein binding (GO:0005515);; Cellular Component: nuclear heterochromatin (GO:0005720);; Biological Process: DNA…	K16252|0|tcc:TCM_036908|DNA-directed RNA polymerase isoform 1; K16252 DNA-directed RNA polymerase IV and V subunit 2 [EC:2.7.7.6] (A)	[K]	Transcription	DNA-directed RNA polymerases IV and V subunit 2 GN=At3g23780 OS=Arabidopsis thaliana (Mouse-ear cress) PE=1 SV=1	DNA-directed RNA polymerase D subunit 2a -like protein [Gossypium arboreum]	--
Gorai.001G038000	6.72457	7.98309	8.28994	7.97817	5.53316	6.4434	5.33237	7.42553	10.0092	8.56532	0.929095	-0.0444059	normal	0.906279	-0.0121879	normal	0.629301	-0.581642	normal	0.746893	-0.569158	normal	0.923004	-0.135402	normal	0.901986	0.266112	normal	0.6439	0.646198	normal	0.400942	0.885775	normal	0.930019	0.204726	normal	[I]	Lipid transport and metabolism	Biological Process: mitotic G2 phase (GO:0000085);; Molecular Function: 3-hydroxyisobutyryl-CoA hydrolase activity (GO:0003860);; Cellular Component: mitochondrion (GO:0005739);; Biological Process: valine catabolic process (GO:0006574);; Biological Process: fatty acid beta-oxidation (GO:0006635);; Biological Process: pyrimidine ribonucleotide biosynthetic process (GO:0009220);; Biological Proces…	K05605|0|tcc:TCM_036907|ATP-dependent caseinolytic (Clp) protease/crotonase family protein; K05605 3-hydroxyisobutyryl-CoA hydrolase [EC:3.1.2.4] (A)	[I]	Lipid transport and metabolism	3-hydroxyisobutyryl-CoA hydrolase-like protein 2, mitochondrial (Precursor) GN=At4g31810 OS=Arabidopsis thaliana (Mouse-ear cress) PE=2 SV=1	hypothetical protein F383_08786 [Gossypium arboreum]	Valine, leucine and isoleucine degradation (ko00280);; beta-Alanine metabolism (ko00410);; Propanoate metabolism (ko00640);; Carbon metabolism (ko01200)
Gorai.001G038100	9.63019	9.36116	9.48361	8.26308	5.03587	6.30444	11.1829	14.4924	11.585	8.40551	0.68051	-0.589991	normal	0.904541	-0.167303	normal	0.934091	0.231894	normal	0.33361	-0.871412	normal	0.574176	0.658022	normal	0.828037	0.463947	normal	0.50788	0.735184	normal	0.921528	0.119429	normal	0.233859	-0.801638	normal	--	--	Molecular Function: catalytic activity (GO:0003824);; Biological Process: metabolic process (GO:0008152);;	K16860|0|tcc:TCM_036906|hypothetical protein; K16860 phospholipase D3/4 [EC:3.1.4.4] (A)	[R]	General function prediction only	--	Phospholipase D Z [Gossypium arboreum]	Glycerophospholipid metabolism (ko00564);; Ether lipid metabolism (ko00565)
Gorai.001G038200	1.53006	6.27716	2.40888	2.75701	1.31207	6.24798	17.1039	4.11294	11.5899	11.1828	2.91176e-07	1.98132	up	0.118876	-1.19455	normal	2.05203e-06	1.40102	up	0.435394	-0.879132	normal	0.504916	0.711523	normal	6.24216e-08	2.06459	up	1.83187e-14	2.94898	up	0.879449	-0.479368	normal	0.000225483	1.34525	up	--	--	Molecular Function: signal transducer activity (GO:0004871);; Cellular Component: late endosome (GO:0005770);; Cellular Component: plasma membrane (GO:0005886);; Biological Process: signal transduction (GO:0007165);; Biological Process: response to light stimulus (GO:0009416);; Biological Process: response to blue light (GO:0009637);; Biological Process: positive regulation of flower development …	--	--	--	BTB/POZ domain-containing protein NPY1 GN=F11C18.20 OS=Arabidopsis thaliana (Mouse-ear cress) PE=2 SV=1	BTB/POZ domain-containing NPY1 -like protein [Gossypium arboreum]	--
Gorai.001G038300	3.24644	2.72034	1.02018	0.658119	1.01941	2.16239	2.9	0.0975097	2.57228	1.65335	0.882858	-0.531009	normal	0.147972	-1.81066	normal	0.944905	0.0922543	normal	--	--	--	--	--	--	0.112079	1.80548	normal	0.910617	0.631647	normal	0.913438	-0.130483	normal	0.0737354	2.78034	normal	--	--	Molecular Function: copper ion binding (GO:0005507);; Cellular Component: vacuole (GO:0005773);; Molecular Function: electron carrier activity (GO:0009055);; Cellular Component: chloroplast (GO:0009507);; Cellular Component: aleurone grain membrane (GO:0032578);; Biological Process: primary metabolic process (GO:0044238);; Biological Process: cellular biosynthetic process (GO:0044249);; Biologica…	--	--	--	Early nodulin-like protein 1 (Precursor) GN=At2g25060 OS=Arabidopsis thaliana (Mouse-ear cress) PE=1 SV=2	hypothetical protein F383_14449 [Gossypium arboreum]	--
Gorai.001G038400	52.5598	40.1612	44.2602	73.1286	56.6591	21.4127	33.1084	54.7829	88.8345	59.0887	0.000845231	-1.29002	down	0.698793	0.856868	normal	0.964481	-0.241787	normal	0.958746	0.280131	normal	0.962914	0.246655	normal	0.970517	0.261926	normal	0.974577	0.0656333	normal	0.014177	1.41561	normal	0.981703	0.0937559	normal	[T]	Signal transduction mechanisms	Molecular Function: protein serine/threonine phosphatase activity (GO:0004722);; Cellular Component: nucleus (GO:0005634);; Cellular Component: plasma membrane (GO:0005886);; Biological Process: protein dephosphorylation (GO:0006470);; Biological Process: response to symbiotic fungus (GO:0009610);; Biological Process: response to abscisic acid (GO:0009737);; Biological Process: cellular response …	K17499|0|tcc:TCM_036898|Phosphatase 2C family protein isoform 1; K17499 protein phosphatase 1G [EC:3.1.3.16] (A)	[T]	Signal transduction mechanisms	Probable protein phosphatase 2C 60 GN=At4g31860 OS=Arabidopsis thaliana (Mouse-ear cress) PE=2 SV=1	Phosphatase 2C family protein isoform 1 [Theobroma cacao]	--
Gorai.001G038500	3.46764	1.26725	2.99195	2.86581	2.47483	1.35052	3.02202	2.47332	3.09462	2.25282	0.280716	-1.2995	normal	0.659709	1.03664	normal	0.637882	1.03629	normal	0.929021	-0.111024	normal	0.918269	-0.210425	normal	0.919792	0.0623343	normal	0.921894	-0.200298	normal	0.908098	0.163499	normal	0.958482	-0.107709	normal	--	--	--	--	--	--	--	hypothetical protein F383_14452 [Gossypium arboreum]	--
Gorai.001G038600	81.3873	39.6145	57.8404	106.56	111.007	58.7725	32.0902	38.9432	59.7158	62.9344	0.896227	-0.449622	normal	0.0215537	1.44674	normal	0.904424	-0.356148	normal	0.216754	0.988476	normal	0.831698	-0.501427	normal	0.401019	-0.833113	normal	0.490036	-0.796583	normal	0.247126	1.02485	normal	0.512504	0.688079	normal	[O]	Posttranslational modification, protein turnover, chaperones	Molecular Function: glutathione peroxidase activity (GO:0004602);; Molecular Function: protein binding (GO:0005515);; Cellular Component: nucleus (GO:0005634);; Cellular Component: mitochondrion (GO:0005739);; Cellular Component: endosome (GO:0005768);; Cellular Component: endoplasmic reticulum (GO:0005783);; Cellular Component: Golgi apparatus (GO:0005794);; Cellular Component: trans-Golgi netwo…	K00432|2.06696e-123|tcc:TCM_036896|Phospholipid hydroperoxide glutathione peroxidase 1 isoform 1; K00432 glutathione peroxidase [EC:1.11.1.9] (A)	[O]	Posttranslational modification, protein turnover, chaperones	Phospholipid hydroperoxide glutathione peroxidase, chloroplastic (Precursor) OS=Pisum sativum (Garden pea) PE=2 SV=1	Phospholipid hydroperoxide glutathione peroxidase 1, chloroplastic -like protein [Gossypium arboreum]	Glutathione metabolism (ko00480);; Arachidonic acid metabolism (ko00590)
Gorai.001G038700	3.93616	3.55801	3.16739	3.66314	4.71145	2.3607	5.21464	2.33128	3.16356	3.16358	0.594137	-0.696539	normal	0.887191	0.0923368	normal	0.741886	0.525777	normal	0.691786	0.635727	normal	0.860488	-0.367813	normal	0.894548	-0.221438	normal	0.747003	-0.56241	normal	0.737567	-0.594585	normal	0.864541	0.437277	normal	--	--	Molecular Function: ubiquitin thiolesterase activity (GO:0004221);; Molecular Function: ubiquitin-specific protease activity (GO:0004843);; Cellular Component: nucleus (GO:0005634);; Biological Process: cellular protein modification process (GO:0006464);; Biological Process: ubiquitin-dependent protein catabolic process (GO:0006511);; Molecular Function: zinc ion binding (GO:0008270);; Biological…	K11366|0|tcc:TCM_036887|Ubiquitin carboxyl-terminal hydrolase 22; K11366 ubiquitin carboxyl-terminal hydrolase 22/27/51 [EC:3.4.19.12] (A)	[O]	Posttranslational modification, protein turnover, chaperones	Ubiquitin carboxyl-terminal hydrolase 22 GN=UBP22 OS=Arabidopsis thaliana (Mouse-ear cress) PE=2 SV=1	Ubiquitin carboxyl-terminal hydrolase 22 [Theobroma cacao]	--
Gorai.001G038800	21.4268	13.5341	16.8155	17.9947	14.9785	21.6812	20.2836	21.7867	11.2684	17.4194	0.932146	0.0591211	normal	0.847195	0.392887	normal	0.862321	0.385941	normal	0.914075	-0.0348563	normal	0.868182	0.352101	normal	0.512011	-0.734301	normal	0.919877	0.0867161	normal	0.67709	-0.666355	normal	0.904216	-0.305195	normal	--	--	Biological Process: regulation of cell growth (GO:0001558);; Cellular Component: extracellular region (GO:0005576);; Cellular Component: mitochondrion (GO:0005739);; Biological Process: cell cycle (GO:0007049);; Biological Process: asymmetric cell division (GO:0008356);; Cellular Component: chloroplast (GO:0009507);; Biological Process: plant-type cell wall organization (GO:0009664);; Biological …	--	[R]	General function prediction only	Enhancer of rudimentary homolog GN=At5g10810 OS=Arabidopsis thaliana (Mouse-ear cress) PE=3 SV=1	hypothetical protein POPTR_0006s28140g [Populus trichocarpa]	--
Gorai.001G038900	5.87039	6.53854	2.81521	2.43202	3.90354	3.46553	5.69806	5.01766	3.47818	3.9479	0.75595	-0.686215	normal	0.256225	-1.22298	normal	0.927946	-0.198191	normal	0.901193	0.366015	normal	0.703188	0.736535	normal	0.894603	0.375369	normal	0.919179	0.0289781	normal	0.787379	-0.610114	normal	0.922602	-0.337406	normal	--	--	--	--	--	--	--	Spindle and kinetochore-associated 2 [Gossypium arboreum]	--
Gorai.001G039100	54.7883	15.9374	31.1087	73.3814	53.9151	43.8076	12.8212	17.7006	25.5629	28.7339	0.956943	-0.316546	normal	6.72797e-06	2.18943	up	0.932362	-0.278511	normal	0.715304	0.727033	normal	0.201252	-0.861067	normal	0.000113093	-1.52847	down	0.261273	-0.904708	normal	0.283741	0.995062	normal	0.535565	0.677887	normal	[M]	Cell wall/membrane/envelope biogenesis	Cellular Component: mitochondrion (GO:0005739);; Biological Process: fatty acid metabolic process (GO:0006631);; Biological Process: response to wounding (GO:0009611);; Biological Process: response to fungus (GO:0009620);; Biological Process: jasmonic acid biosynthetic process (GO:0009695);; Cellular Component: chloroplast inner membrane (GO:0009706);; Cellular Component: chloroplast outer membra…	K03715|0|tcc:TCM_036877|Monogalactosyl diacylglycerol synthase 1; K03715 1,2-diacylglycerol 3-beta-galactosyltransferase [EC:2.4.1.46] (A)	--	--	Monogalactosyldiacylglycerol synthase, chloroplastic (Precursor) OS=Cucumis sativus (Cucumber) PE=1 SV=1	Monogalactosyldiacylglycerol synthase 1, chloroplastic -like protein [Gossypium arboreum]	Glycerolipid metabolism (ko00561)
Gorai.001G039300	0.369163	1.72627	0.961934	2.06306	0.616105	0.68942	1.58165	1.54401	2.32711	1.09065	0.852621	0.828204	normal	0.865208	0.280224	normal	0.937034	-0.088508	normal	0.852516	-0.644267	normal	0.767511	0.627961	normal	0.901912	0.157779	normal	0.755026	0.776956	normal	0.766796	0.577537	normal	0.877323	-0.509619	normal	--	--	Molecular Function: endonuclease activity (GO:0004519);; Cellular Component: chloroplast (GO:0009507);; Biological Process: mRNA modification (GO:0016556);;	--	[R]	General function prediction only	Putative pentatricopeptide repeat-containing protein At3g25970 GN=PCMP-E46 OS=Arabidopsis thaliana (Mouse-ear cress) PE=3 SV=2	Pentatricopeptide repeat-containing protein, putative [Theobroma cacao]	--
Gorai.001G039400	1.18934	0.878118	0.255101	0.821488	1.61944	7.25023	1.76637	0.32397	0.849159	0.609381	3.30563e-09	2.58398	up	0.935307	-0.134786	normal	0.654107	0.956227	normal	0.0158281	2.2694	normal	--	--	--	0.943047	0.0617189	normal	0.335292	-1.35082	normal	0.700647	-0.943995	normal	--	--	--	--	--	Biological Process: microtubule cytoskeleton organization (GO:0000226);; Biological Process: cytokinesis by cell plate formation (GO:0000911);; Cellular Component: nucleus (GO:0005634);; Biological Process: methylation-dependent chromatin silencing (GO:0006346);; Biological Process: regulation of flower development (GO:0009909);; Biological Process: chromatin silencing by small RNA (GO:0031048);;…	--	--	--	Protein ENHANCED DISEASE RESISTANCE 2-like GN=EDR2L OS=Arabidopsis thaliana (Mouse-ear cress) PE=2 SV=1	PAB-dependent poly(A)-specific ribonuclease subunit PAN3 [Theobroma cacao]	--
Gorai.001G039500	1.43989	0.51697	1.65953	2.18857	2.39745	0.564262	0.138842	0.282848	0.540019	0.856656	0.679274	-1.27012	normal	0.164906	1.73439	normal	--	--	--	0.88389	0.503325	normal	0.0284743	-2.28897	normal	0.0703656	-1.81705	normal	0.226444	-1.40638	normal	--	--	--	--	--	--	--	--	Molecular Function: protein binding (GO:0005515);; Cellular Component: nucleolus (GO:0005730);; Biological Process: response to osmotic stress (GO:0006970);; Biological Process: organelle organization (GO:0006996);; Biological Process: shade avoidance (GO:0009641);; Biological Process: photoperiodism (GO:0009648);; Biological Process: flower development (GO:0009908);; Biological Process: response…	--	[K]	Transcription	Zinc finger protein CONSTANS-LIKE 4 GN=COL4 OS=Arabidopsis thaliana (Mouse-ear cress) PE=2 SV=2	CONSTANS-like 4 [Theobroma cacao]	--
Gorai.001G039800	9.67423	8.4781	9.07175	10.9172	10.6058	12.3534	6.87846	7.34096	10.2973	11.7483	0.864228	0.370052	normal	0.854491	0.332958	normal	0.911408	-0.27452	normal	0.90075	0.167038	normal	0.857616	-0.368956	normal	0.911872	-0.0678471	normal	0.912263	0.132504	normal	0.74416	0.590976	normal	0.635128	0.661944	normal	[K]	Transcription	Biological Process: RNA splicing, via endonucleolytic cleavage and ligation (GO:0000394);; Molecular Function: sequence-specific DNA binding transcription factor activity (GO:0003700);; Cellular Component: nucleus (GO:0005634);; Biological Process: DNA-templated transcription, initiation (GO:0006352);; Biological Process: transcription from RNA polymerase II promoter (GO:0006366);;	K03134|2.59771e-66|tcc:TCM_036855|TATA box-binding protein associated factor 10; K03134 transcription initiation factor TFIID subunit 10 (A)	[K]	Transcription	Transcription initiation factor TFIID subunit 10 GN=F28M20.90 OS=Arabidopsis thaliana (Mouse-ear cress) PE=1 SV=1	Transcription initiation factor TFIID subunit 10 [Gossypium arboreum]	Basal transcription factors (ko03022)
Gorai.001G039900	4.40401	1.61642	1.95128	3.95266	3.32454	2.85287	2.74329	7.54979	0.723038	4.03213	0.640004	-0.621432	normal	0.0849981	1.26616	normal	0.35993	0.765817	normal	0.582442	0.725572	normal	1.80826e-07	1.9192	up	2.73832e-08	-2.39732	down	0.891931	0.295331	normal	0.00143027	-1.81255	down	0.101385	-0.898347	normal	[E]	Amino acid transport and metabolism	Molecular Function: intracellular ligand-gated ion channel activity (GO:0005217);; Molecular Function: extracellular ligand-gated ion channel activity (GO:0005230);; Molecular Function: calcium channel activity (GO:0005262);; Molecular Function: protein binding (GO:0005515);; Cellular Component: nucleus (GO:0005634);; Biological Process: transport (GO:0006810);; Biological Process: calcium ion tr…	K05387|0|tcc:TCM_036854|Glutamate receptor, putative; K05387 glutamate receptor, ionotropic, plant (A)	[PET]	--	Glutamate receptor 2.8 (Precursor) GN=T9I4.19 OS=Arabidopsis thaliana (Mouse-ear cress) PE=2 SV=2	Glutamate receptor, putative [Theobroma cacao]	--
Gorai.001G040200	3.63904	3.53527	3.98603	2.69023	2.87432	2.70738	3.77002	2.82094	3.03168	2.07623	0.854019	-0.397143	normal	0.853677	-0.335496	normal	0.93976	0.0649672	normal	0.844772	-0.406488	normal	0.81122	-0.456186	normal	0.901588	0.168331	normal	0.833253	-0.446885	normal	0.886233	-0.178649	normal	0.878818	-0.403815	normal	--	--	Molecular Function: ubiquitin thiolesterase activity (GO:0004221);; Molecular Function: protein binding (GO:0005515);; Biological Process: proteolysis (GO:0006508);; Molecular Function: cysteine-type peptidase activity (GO:0008234);; Biological Process: cell proliferation (GO:0008283);; Biological Process: flower development (GO:0009908);; Biological Process: protein deubiquitination (GO:0016579)…	K11855|0|tcc:TCM_036844|Ubiquitin carboxyl-terminal hydrolase 19, putative isoform 1; K11855 ubiquitin carboxyl-terminal hydrolase 36/42 [EC:3.4.19.12] (A)	[O]	Posttranslational modification, protein turnover, chaperones	Ubiquitin carboxyl-terminal hydrolase 19 GN=UBP19 OS=Arabidopsis thaliana (Mouse-ear cress) PE=2 SV=2	Ubiquitin carboxyl-terminal hydrolase 19 -like protein [Gossypium arboreum]	--
Gorai.001G040300	3.57161	3.30943	3.3132	3.03542	2.30168	3.38626	2.36841	2.40282	2.29261	2.74534	0.921467	-0.0523313	normal	0.884827	-0.0851513	normal	0.832355	-0.50922	normal	0.847743	-0.452296	normal	0.856091	-0.405108	normal	0.857087	-0.401632	normal	0.897891	0.250135	normal	0.897975	0.0710826	normal	0.934602	0.191667	normal	--	--	Cellular Component: chloroplast envelope (GO:0009941);;	--	--	--	B3 domain-containing protein REM5 GN=F28M20.170 OS=Arabidopsis thaliana (Mouse-ear cress) PE=2 SV=1	B3 domain-containing REM10 -like protein [Gossypium arboreum]	--
Gorai.001G040400	16.804	18.9083	24.6215	21.4999	23.1089	14.6357	19.1793	13.2587	21.1091	18.9313	0.93685	-0.17233	normal	0.924405	0.195145	normal	0.964147	0.0128604	normal	0.947688	-0.0690625	normal	0.200224	-0.852512	normal	0.946715	-0.0801813	normal	0.920299	-0.305056	normal	0.930405	0.157457	normal	0.827491	0.472271	normal	[GOU]	--	Molecular Function: nucleotide-sugar transmembrane transporter activity (GO:0005338);; Molecular Function: UDP-galactose transmembrane transporter activity (GO:0005459);; Molecular Function: UDP-glucose transmembrane transporter activity (GO:0005460);; Cellular Component: Golgi apparatus (GO:0005794);; Biological Process: nucleotide-sugar transport (GO:0015780);; Biological Process: UDP-glucose t…	K15281|7.72004e-161|rcu:RCOM_0919510|UDP-sugar transporter, putative; K15281 solute carrier family 35 (A)	[GOU]	--	Probable sugar phosphate/phosphate translocator At3g17430 GN=At3g17430 OS=Arabidopsis thaliana (Mouse-ear cress) PE=1 SV=1	Putative UDP-sugar transporter [Gossypium arboreum]	--
Gorai.001G040500	12.2546	19.9453	29.583	9.62545	12.3679	9.57691	15.422	7.00073	13.4573	10.7024	0.904846	-0.348885	normal	0.341407	-1.02264	normal	0.897562	-0.399297	normal	0.0224883	-1.2182	normal	8.49335e-10	-2.03937	down	0.859529	0.456072	normal	0.938172	-0.20935	normal	0.942893	-0.113536	normal	0.651173	0.604517	normal	[M]	Cell wall/membrane/envelope biogenesis	Cellular Component: Golgi membrane (GO:0000139);; Molecular Function: protein binding (GO:0005515);; Cellular Component: nucleus (GO:0005634);; Cellular Component: mitochondrion (GO:0005739);; Cellular Component: endosome (GO:0005768);; Cellular Component: trans-Golgi network (GO:0005802);; Cellular Component: plasma membrane (GO:0005886);; Biological Process: calcium ion transport (GO:0006816);;…	--	--	--	Probable xyloglucan glycosyltransferase 5 GN=CSLC5 OS=Arabidopsis thaliana (Mouse-ear cress) PE=1 SV=1	putative xyloglucan glycosyltransferase 5 -like protein [Gossypium arboreum]	--
Gorai.001G040600	0.618531	2.13933	2.41192	1.89877	1.76159	0.851843	1.9355	4.78668	3.61294	3.78104	0.912119	0.400516	normal	0.882561	-0.129364	normal	0.936478	0.0833853	normal	0.898268	-0.192355	normal	0.120182	0.985027	normal	0.243869	0.95124	normal	0.210209	0.96833	normal	0.561101	0.786288	normal	0.923606	-0.21482	normal	--	--	Molecular Function: endonuclease activity (GO:0004519);; Cellular Component: mitochondrion (GO:0005739);; Cellular Component: chloroplast (GO:0009507);; Biological Process: thylakoid membrane organization (GO:0010027);; Biological Process: xylem and phloem pattern formation (GO:0010051);; Biological Process: photosystem II assembly (GO:0010207);; Biological Process: regulation of chlorophyll bios…	--	[R]	General function prediction only	Pentatricopeptide repeat-containing protein At1g08070 GN=PCMP-H12 OS=Arabidopsis thaliana (Mouse-ear cress) PE=2 SV=1	Tetratricopeptide repeat (TPR)-like superfamily protein, putative [Theobroma cacao]	--
Gorai.001G040700	3.1341	4.36173	5.12442	8.91689	6.92432	6.71852	4.22733	4.30424	9.56958	8.58183	0.0208298	1.17376	normal	0.284918	1.02493	normal	0.939859	-0.0447662	normal	0.848532	0.402585	normal	0.893515	-0.251363	normal	0.928989	0.0638994	normal	0.88065	0.34429	normal	0.0787658	1.18809	normal	0.0595177	0.992524	normal	[R]	General function prediction only	Molecular Function: nucleic acid binding (GO:0003676);; Biological Process: regulation of transcription, DNA-templated (GO:0006355);;	--	[R]	General function prediction only	Zinc finger CCCH domain-containing protein 39 GN=At3g19360 OS=Arabidopsis thaliana (Mouse-ear cress) PE=2 SV=1	hypothetical protein F383_08801 [Gossypium arboreum]	--
Gorai.001G040900	5.15046	16.9103	5.04618	5.21416	5.36242	2.55768	42.4035	2.2452	5.1964	5.28596	0.160466	-0.980457	normal	0.00244822	-1.67041	down	6.05825e-06	1.32062	up	0.909544	0.0916548	normal	0.0446124	-1.1497	normal	0.915942	-0.0192523	normal	0.919782	-0.026088	normal	9.96137e-12	-2.95367	down	0.0190116	1.20551	normal	[M]	Cell wall/membrane/envelope biogenesis	Biological Process: nitrogen compound metabolic process (GO:0006807);; Molecular Function: racemase and epimerase activity, acting on amino acids and derivatives (GO:0016855);;	--	--	--	--	putative amino-acid racemase [Gossypium arboreum]	--
Gorai.001G041100	11.1557	8.00926	10.1251	10.0733	12.1457	8.04559	5.87689	6.79779	8.0714	8.90113	0.793948	-0.508788	normal	0.899542	0.313023	normal	0.772532	-0.482804	normal	0.914758	0.30995	normal	0.760475	-0.531585	normal	0.901684	-0.326741	normal	0.854229	-0.462272	normal	0.809649	0.522801	normal	0.889163	0.373756	normal	--	--	Molecular Function: RNA polymerase II transcription cofactor activity (GO:0001104);; Cellular Component: nucleus (GO:0005634);; Biological Process: regulation of transcription from RNA polymerase II promoter (GO:0006357);; Cellular Component: mediator complex (GO:0016592);;	K15133|0|tcc:TCM_038046|RNA polymerase II transcription mediators isoform 1; K15133 mediator of RNA polymerase II transcription subunit 17 (A)	--	--	Mediator of RNA polymerase II transcription subunit 17 GN=F5O24.60 OS=Arabidopsis thaliana (Mouse-ear cress) PE=1 SV=1	mediator of rna polymerase ii transcription subunit 17 [Gossypium arboreum]	--
Gorai.001G041200	2.82157	2.85134	2.64402	1.60813	3.13858	4.45924	3.29165	2.19255	3.21178	2.80626	0.726247	0.627747	normal	0.727672	-0.740218	normal	0.928591	0.200607	normal	0.893119	0.284499	normal	0.906299	-0.213864	normal	0.455695	0.943883	normal	0.908351	-0.153125	normal	0.894707	0.0441713	normal	0.920668	0.340745	normal	--	--	Cellular Component: mitochondrion (GO:0005739);; Biological Process: phosphatidylinositol biosynthetic process (GO:0006661);;	--	--	--	--	Uncharacterized protein TCM_038048 [Theobroma cacao]	--
Gorai.001G041300	9.72033	5.17109	4.91249	7.13631	13.5709	8.36148	6.57251	5.65793	4.60654	5.67343	0.928222	-0.211636	normal	0.837066	0.453439	normal	0.878545	0.360626	normal	0.0029968	1.40514	up	0.919143	0.145903	normal	0.631569	-0.647335	normal	0.00483348	-1.28014	down	0.809144	-0.495325	normal	0.943271	-0.0231934	normal	--	--	Cellular Component: cytoplasm (GO:0005737);; Biological Process: cell communication (GO:0007154);; Biological Process: response to chemical (GO:0042221);; Cellular Component: intracellular membrane-bounded organelle (GO:0043231);; Biological Process: cellular response to stimulus (GO:0051716);; Biological Process: biological regulation (GO:0065007);;	--	[R]	General function prediction only	F-box/kelch-repeat protein At1g55270 GN=At1g55270 OS=Arabidopsis thaliana (Mouse-ear cress) PE=2 SV=1	hypothetical protein F383_18309 [Gossypium arboreum]	--
Gorai.001G041400	116.032	10.8465	65.7448	32.2599	62.8152	130.476	12.0084	45.1273	20.2782	37.8759	0.980114	0.120859	normal	0.0231719	1.41177	normal	0.943819	0.141236	normal	0.966826	0.0572968	normal	0.882997	-0.463963	normal	0.444521	-0.77152	normal	0.727615	-0.651107	normal	0.792469	0.556271	normal	0.967151	-0.135295	normal	--	--	Cellular Component: cytoplasm (GO:0005737);; Biological Process: embryo development ending in seed dormancy (GO:0009793);; Molecular Function: kinase activity (GO:0016301);; Biological Process: phosphorylation (GO:0016310);; Molecular Function: phosphotransferase activity, alcohol group as acceptor (GO:0016773);; Biological Process: glycerophospholipid biosynthetic process (GO:0046474);; Biologic…	K00894|0|tcc:TCM_038050|Kinase superfamily protein isoform 1; K00894 ethanolamine kinase [EC:2.7.1.82] (A)	[I]	Lipid transport and metabolism	Probable ethanolamine kinase GN=EMB1187 OS=Arabidopsis thaliana (Mouse-ear cress) PE=2 SV=1	putative ethanolamine kinase A [Gossypium arboreum]	Glycerophospholipid metabolism (ko00564)
Gorai.001G041500	104.762	8.21129	45.7256	62.0084	128.859	100.755	15.5826	19.9529	34.6622	77.4837	0.987512	-0.0485327	normal	3.83811e-10	2.89641	up	0.0174534	0.937302	normal	0.00216898	1.45739	up	0.00240751	-1.22975	down	0.403525	-0.849307	normal	0.734474	-0.746271	normal	0.101151	1.16886	normal	1.56413e-10	1.93518	up	--	--	Molecular Function: ATP transmembrane transporter activity (GO:0005347);; Cellular Component: mitochondrial inner membrane (GO:0005743);; Biological Process: glucose catabolic process (GO:0006007);; Biological Process: protein targeting to membrane (GO:0006612);; Biological Process: transport (GO:0006810);; Biological Process: mitochondrial transport (GO:0006839);; Biological Process: ER to Golgi…	K14684|0|tcc:TCM_038056|Mitochondrial substrate carrier family protein; K14684 solute carrier family 25 (mitochondrial phosphate transporter), member 23/24/25/41 (A)	[C]	Energy production and conversion	Adenine nucleotide transporter BT1, chloroplastic/mitochondrial (Precursor) GN=F8B4.100 OS=Arabidopsis thaliana (Mouse-ear cress) PE=1 SV=1	Protein brittle-1, chloroplastic/amyloplastic [Gossypium arboreum]	--
Gorai.001G041600	23.22	12.8228	18.5029	36.2456	38.3161	41.9392	13.1952	21.3065	30.9446	36.303	0.174884	0.874778	normal	0.0105006	1.50819	normal	0.956913	0.0531851	normal	0.16256	1.0038	normal	0.945147	0.159884	normal	0.952498	-0.216816	normal	0.965441	-0.0572369	normal	0.0310664	1.29398	normal	0.283187	0.781895	normal	--	--	Cellular Component: nucleus (GO:0005634);; Biological Process: ribosome biogenesis (GO:0042254);;	K14852|1.35703e-177|tcc:TCM_038057|Ribosome biogenesis regulatory protein (RRS1) family protein isoform 1; K14852 regulator of ribosome biosynthesis (A)	[J]	Translation, ribosomal structure and biogenesis	Ribosome biogenesis regulatory protein homolog GN=At2g37990 OS=Arabidopsis thaliana (Mouse-ear cress) PE=2 SV=2	hypothetical protein F383_23746 [Gossypium arboreum]	--
Gorai.001G041700	26.8063	7.49918	12.9067	10.2877	13.0144	20.4654	11.0773	7.72043	6.65676	9.1199	0.90255	-0.392571	normal	0.826775	0.486984	normal	0.530525	0.615042	normal	0.935961	-0.00372716	normal	0.427464	-0.731708	normal	0.681405	-0.610658	normal	0.796245	-0.517006	normal	0.676866	-0.678828	normal	0.930581	0.205006	normal	[D]	Cell cycle control, cell division, chromosome partitioning	--	--	--	--	Protein FLX-like 2 GN=F5A8.8 OS=Arabidopsis thaliana (Mouse-ear cress) PE=1 SV=1	Forkhead-associated domain-containing 1 [Gossypium arboreum]	--
Gorai.001G041800	3.37341	0.31134	1.91118	0.648865	1.18601	2.05558	0.265422	0.378699	0	0.488433	0.929483	-0.575151	normal	--	--	--	--	--	--	--	--	--	--	--	--	--	--	--	--	--	--	--	--	--	--	--	--	[B]	Chromatin structure and dynamics	Cellular Component: nucleosome (GO:0000786);; Molecular Function: DNA binding (GO:0003677);; Cellular Component: nucleus (GO:0005634);; Biological Process: nucleosome assembly (GO:0006334);; Biological Process: cell proliferation (GO:0008283);; Cellular Component: plastid (GO:0009536);; Cellular Component: intracellular non-membrane-bounded organelle (GO:0043232);; Molecular Function: protein het…	K11253|2.66324e-45|dosa:Os06t0159725-00|Os06g0159725; Similar to histone H3.; K11253 histone H3 (A)	[B]	Chromatin structure and dynamics	Histone H3.2 OS=Triticum aestivum (Wheat) PE=1 SV=2	PREDICTED: histone H3.2-like [Nicotiana tomentosiformis]	--
Gorai.001G041900	11.6621	6.70791	10.8621	49.2934	25.8466	29.8406	4.80122	9.36228	13.386	18.5241	0.000243064	1.36821	up	1.14778e-09	2.82598	up	0.803553	-0.457018	normal	0.0376184	1.16432	normal	0.913068	-0.283049	normal	2.80613e-07	-1.87914	down	0.872261	-0.486318	normal	0.00669322	1.45831	up	0.0453269	0.95619	normal	[E]	Amino acid transport and metabolism	Molecular Function: transporter activity (GO:0005215);; Molecular Function: protein binding (GO:0005515);; Cellular Component: Golgi apparatus (GO:0005794);; Cellular Component: plasma membrane (GO:0005886);; Biological Process: oligopeptide transport (GO:0006857);; Biological Process: response to water deprivation (GO:0009414);; Cellular Component: plasmodesma (GO:0009506);; Biological Process: …	--	[E]	Amino acid transport and metabolism	Protein NRT1/ PTR FAMILY 6.2 GN=F18A8.6 OS=Arabidopsis thaliana (Mouse-ear cress) PE=1 SV=1	Major facilitator superfamily protein isoform 2 [Theobroma cacao]	--
Gorai.001G042000	4.55336	8.52665	8.3891	11.0947	8.90859	4.92022	7.00347	7.89337	8.50878	8.82173	0.945398	0.0364876	normal	0.871053	0.534882	normal	0.949542	-0.234359	normal	0.948529	0.145651	normal	0.957428	-0.0100043	normal	0.880869	-0.459036	normal	0.955211	-0.0998896	normal	0.90799	0.365456	normal	0.966312	0.0504099	normal	--	--	Cellular Component: nuclear pore (GO:0005643);; Cellular Component: chloroplast (GO:0009507);;	K14310|0|tcc:TCM_038072|Uncharacterized protein isoform 1; K14310 nuclear pore complex protein Nup205 (A)	[S]	Function unknown	Nuclear pore complex protein NUP205 {ECO:0000303|PubMed:21189294} OS=Arabidopsis thaliana (Mouse-ear cress) PE=1 SV=1	hypothetical protein F383_13507 [Gossypium arboreum]	RNA transport (ko03013)
Gorai.001G042100	19.784	4.10001	3.37349	19.7068	6.94578	13.4985	6.04719	2.33491	1.36429	0.939103	0.765741	-0.531002	normal	8.76127e-06	2.22576	up	0.700999	0.577526	normal	0.28466	0.952416	normal	0.776625	-0.567187	normal	0	-3.80185	down	2.16069e-09	-2.83624	down	0.000230067	-2.06111	down	0.209526	-1.30552	normal	--	--	Cellular Component: nucleus (GO:0005634);; Biological Process: phosphate ion transport (GO:0006817);; Biological Process: galactolipid biosynthetic process (GO:0019375);; Biological Process: negative regulation of transcription, DNA-templated (GO:0045892);; Biological Process: cellular response to cold (GO:0070417);; Biological Process: positive regulation of cellular response to phosphate starva…	--	[P]	Inorganic ion transport and metabolism	SPX domain-containing protein 2 GN=SPX2 OS=Arabidopsis thaliana (Mouse-ear cress) PE=2 SV=1	SPX domain-containing 2 -like protein [Gossypium arboreum]	--
Gorai.001G042300	25.0085	47.7742	70.486	19.6869	3.37859	16.7594	16.5833	7.37758	48.4116	38.1933	0.743519	-0.549065	normal	0.0760841	-1.2694	normal	1.19321e-07	-1.52061	down	0	-4.36509	down	0	-3.27364	down	0.00397014	1.28137	up	0	3.47085	up	0.00171077	1.58158	up	2.03726e-13	2.35482	up	--	--	Molecular Function: DNA binding (GO:0003677);; Molecular Function: sequence-specific DNA binding transcription factor activity (GO:0003700);; Cellular Component: nucleus (GO:0005634);; Biological Process: regulation of transcription, DNA-templated (GO:0006355);; Biological Process: mRNA export from nucleus (GO:0006406);; Biological Process: defense response (GO:0006952);; Biological Process: pyri…	--	--	--	Ethylene-responsive transcription factor WIN1 GN=F9L1.31 OS=Arabidopsis thaliana (Mouse-ear cress) PE=2 SV=1	Integrase-type DNA-binding superfamily protein [Theobroma cacao]	--
Gorai.001G042600	4.75684	2.4229	4.04642	9.12109	11.771	3.44295	6.51407	4.29841	4.73442	3.39097	0.811976	-0.463202	normal	0.000324893	1.89045	up	4.69495e-05	1.40102	up	0.00096559	1.50314	up	0.923581	0.0510037	normal	0.124264	-0.96899	normal	4.40721e-06	-1.794	down	0.851714	-0.41113	normal	0.889879	-0.34326	normal	--	--	Molecular Function: ubiquitin-protein transferase activity (GO:0004842);; Molecular Function: protein binding (GO:0005515);; Cellular Component: nucleus (GO:0005634);; Biological Process: ubiquitin-dependent protein catabolic process (GO:0006511);; Biological Process: response to ethylene (GO:0009723);; Biological Process: negative regulation of ethylene-activated signaling pathway (GO:0010105);;…	K14515|0|tcc:TCM_038093|Ein3-binding f-box protein 4; K14515 EIN3-binding F-box protein (A)	[R]	General function prediction only	EIN3-binding F-box protein 1 GN=F13B15.15 OS=Arabidopsis thaliana (Mouse-ear cress) PE=1 SV=1	EIN3-binding F-box 1 -like protein [Gossypium arboreum]	Plant hormone signal transduction (ko04075)
Gorai.001G042700	24.5916	21.6029	33.8819	14.0117	13.2865	28.8717	11.2171	24.7069	19.6362	20.111	0.928067	0.25663	normal	0.770846	-0.606245	normal	0.00268735	-1.09796	down	0.00951154	-1.29502	down	0.897462	-0.361964	normal	0.886846	0.328564	normal	0.79693	0.508498	normal	0.426272	0.868497	normal	0.858114	-0.432317	normal	--	--	Molecular Function: sequence-specific DNA binding transcription factor activity (GO:0003700);; Molecular Function: protein binding (GO:0005515);; Cellular Component: nucleus (GO:0005634);; Biological Process: chromatin assembly or disassembly (GO:0006333);; Biological Process: regulation of translation (GO:0006417);; Biological Process: plastid organization (GO:0009657);; Biological Process: resp…	--	--	--	Axial regulator YABBY 5 GN=YAB5 OS=Arabidopsis thaliana (Mouse-ear cress) PE=2 SV=1	Plant-specific transcription factor YABBY family protein isoform 1 [Theobroma cacao]	--
Gorai.001G042900	5.68519	4.40685	6.8704	4.83799	5.26763	7.05631	3.99412	4.77855	5.79739	5.97262	0.881399	0.325517	normal	0.881385	0.162463	normal	0.930521	-0.160128	normal	0.85715	-0.375353	normal	0.77153	-0.505926	normal	0.888932	0.259365	normal	0.905105	0.196813	normal	0.708531	0.633071	normal	0.898629	0.319287	normal	--	--	Cellular Component: nucleus (GO:0005634);; Cellular Component: cytosol (GO:0005829);;	--	--	--	Methyl-CpG-binding domain-containing protein 10 GN=MBD10 OS=Arabidopsis thaliana (Mouse-ear cress) PE=1 SV=1	Methyl-CPG-binding domain 10, putative isoform 1 [Theobroma cacao]	--
Gorai.001G043000	100.658	82.918	107.939	94.8194	74.9043	146.678	72.731	76.61	112.109	97.7832	0.816865	0.575053	normal	0.94761	0.218321	normal	0.964065	-0.213866	normal	0.878305	-0.52138	normal	0.863473	-0.497174	normal	0.954807	0.263272	normal	0.925912	0.380451	normal	0.725576	0.75031	normal	0.9401	0.350245	normal	--	--	Biological Process: pentose-phosphate shunt (GO:0006098);; Biological Process: rRNA processing (GO:0006364);; Biological Process: unsaturated fatty acid biosynthetic process (GO:0006636);; Biological Process: response to cold (GO:0009409);; Cellular Component: chloroplast thylakoid membrane (GO:0009535);; Cellular Component: chloroplast thylakoid lumen (GO:0009543);; Cellular Component: chloropla…	--	--	--	Thylakoid lumenal 16.5 kDa protein, chloroplastic (Precursor) GN=At4g02530 OS=Arabidopsis thaliana (Mouse-ear cress) PE=1 SV=3	hypothetical protein F383_11043 [Gossypium arboreum]	--
Gorai.001G043100	5.65159	8.57222	8.47503	12.0986	11.5296	4.714	8.50444	13.2299	19.3847	11.9479	0.900422	-0.249715	normal	0.808718	0.527574	normal	0.945849	-0.0717055	normal	0.791468	0.520628	normal	0.488127	0.702149	normal	0.677933	0.628036	normal	0.935158	0.0275104	normal	0.033737	1.28073	normal	0.942841	-0.15761	normal	--	--	Molecular Function: hydrolase activity, hydrolyzing O-glycosyl compounds (GO:0004553);; Cellular Component: extracellular region (GO:0005576);; Cellular Component: endoplasmic reticulum (GO:0005783);; Biological Process: carbohydrate metabolic process (GO:0005975);; Biological Process: chromatin silencing (GO:0006342);; Biological Process: cell communication (GO:0007154);; Cellular Component: pla…	--	--	--	Glucan endo-1,3-beta-glucosidase 11 (Precursor) GN=At1g32860 OS=Arabidopsis thaliana (Mouse-ear cress) PE=1 SV=1	hypothetical protein F383_11044 [Gossypium arboreum]	--
Gorai.001G043300	96.9439	17.1168	41.8199	34.6888	48.4411	92.424	24.8145	18.4622	6.40933	21.0179	0.97519	-0.0575596	normal	0.296577	1.02387	normal	0.659492	0.552292	normal	0.945987	0.1733	normal	0.00358286	-1.21416	down	1.26003e-10	-2.44003	down	0.0142878	-1.17886	normal	0.000101778	-1.9014	down	0.934363	0.20279	normal	--	--	Cellular Component: cytoplasm (GO:0005737);; Biological Process: defense response (GO:0006952);; Biological Process: cell communication (GO:0007154);; Biological Process: response to biotic stimulus (GO:0009607);; Biological Process: response to organic substance (GO:0010033);; Biological Process: cellular metabolic process (GO:0044237);; Biological Process: regulation of cellular process (GO:005…	--	--	--	Protein LURP-one-related 12 GN=At3g15810 OS=Arabidopsis thaliana (Mouse-ear cress) PE=2 SV=1	hypothetical protein F383_15960 [Gossypium arboreum]	--
Gorai.001G043400	9.73236	7.25859	8.21669	6.6202	7.61437	11.4381	10.883	7.78715	6.50175	6.87807	0.949517	0.242731	normal	0.931085	-0.142128	normal	0.637837	0.573714	normal	0.947203	-0.118746	normal	0.955034	-0.079699	normal	0.946557	-0.0558835	normal	0.945708	-0.157589	normal	0.712601	-0.715385	normal	0.952239	-0.202152	normal	--	--	--	--	[R]	General function prediction only	--	WD repeat-containing 11 [Gossypium arboreum]	--
Gorai.001G043500	1.77414	3.37492	3.12234	3.49901	2.69251	2.66481	2.64289	3.44469	3.97787	3.31111	0.77844	0.574466	normal	0.888109	0.00115366	normal	0.882625	-0.365858	normal	0.892771	-0.226297	normal	0.910357	0.121616	normal	0.902233	0.168667	normal	0.888615	0.273803	normal	0.74919	0.584227	normal	0.935513	-0.0807549	normal	[Z]	Cytoskeleton	Molecular Function: structural constituent of cytoskeleton (GO:0005200);; Cellular Component: nucleus (GO:0005634);; Cellular Component: cytoskeleton (GO:0005856);; Biological Process: chromatin remodeling (GO:0006338);; Biological Process: regulation of transcription, DNA-templated (GO:0006355);; Biological Process: defense response (GO:0006952);; Biological Process: cell proliferation (GO:00082…	K11662|0|tcc:TCM_038119|Actin related protein isoform 1; K11662 actin-related protein 6 (A)	[Z]	Cytoskeleton	Actin-related protein 6 GN=T4P3.8 OS=Arabidopsis thaliana (Mouse-ear cress) PE=1 SV=1	Actin-related 6 -like protein [Gossypium arboreum]	--
Gorai.001G043600	10.2836	6.82778	6.92891	13.6446	12.4689	11.6153	10.3218	8.82305	10.4513	10.8027	0.949356	0.185276	normal	0.400031	0.975234	normal	0.412712	0.653298	normal	0.569385	0.753258	normal	0.926463	0.257604	normal	0.901437	-0.400685	normal	0.944916	-0.220825	normal	0.94408	-0.0212748	normal	0.941169	0.270195	normal	--	--	Molecular Function: protein binding (GO:0005515);; Molecular Function: 1-phosphatidylinositol binding (GO:0005545);; Cellular Component: clathrin coat (GO:0030118);; Molecular Function: clathrin binding (GO:0030276);; Cellular Component: cell part (GO:0044464);; Biological Process: clathrin coat assembly (GO:0048268);;	--	[TU]	--	Probable clathrin assembly protein At4g32285 GN=At4g32285 OS=Arabidopsis thaliana (Mouse-ear cress) PE=1 SV=2	hypothetical protein F383_15961 [Gossypium arboreum]	--
Gorai.001G043700	8.99113	7.60204	10.1026	10.301	9.86051	8.44957	5.97449	7.55087	7.87181	9.64794	0.931626	-0.153336	normal	0.813727	0.537421	normal	0.913849	-0.279828	normal	0.931608	0.0618177	normal	0.905402	-0.279804	normal	0.830497	-0.462971	normal	0.939516	-0.0101847	normal	0.851833	0.408971	normal	0.906007	0.325688	normal	--	--	Cellular Component: ubiquitin ligase complex (GO:0000151);; Molecular Function: ubiquitin-protein transferase activity (GO:0004842);; Molecular Function: zinc ion binding (GO:0008270);; Biological Process: regulation of seed germination (GO:0010029);; Biological Process: protein ubiquitination (GO:0016567);; Molecular Function: protein heterodimerization activity (GO:0046982);;	K10632|0|tcc:TCM_038122|Brca1-associated protein, putative; K10632 BRCA1-associated protein [EC:6.3.2.19] (A)	[R]	General function prediction only	--	BRCA1-associated [Gossypium arboreum]	--
Gorai.001G043800	15.793	8.93359	12.8309	9.11988	14.333	10.479	10.1294	8.2922	6.46597	11.8737	0.701979	-0.578523	normal	0.905826	0.00145027	normal	0.943161	0.139876	normal	0.925308	0.161791	normal	0.669712	-0.594018	normal	0.760747	-0.532842	normal	0.915071	-0.261625	normal	0.727919	-0.613639	normal	0.801366	0.488246	normal	--	--	Molecular Function: beta-1,4-mannosylglycoprotein 4-beta-N-acetylglucosaminyltransferase activity (GO:0003830);; Cellular Component: nucleus (GO:0005634);; Biological Process: regulation of transcription, DNA-templated (GO:0006355);; Biological Process: protein N-linked glycosylation (GO:0006487);; Biological Process: auxin-activated signaling pathway (GO:0009734);; Cellular Component: membrane (…	K00737|0|tcc:TCM_038126|Beta-1,4-N-acetylglucosaminyltransferase family protein; K00737 beta-1,4-mannosyl-glycoprotein beta-1,4-N-acetylglucosaminyltransferase [EC:2.4.1.144] (A)	--	--	--	Beta-1,4-N-acetylglucosaminyltransferase family protein [Theobroma cacao]	N-Glycan biosynthesis (ko00510)
Gorai.001G043900	16.9889	3.42123	11.0039	19.5366	47.0066	9.34901	1.36095	2.77793	5.86436	38.5962	0.269772	-0.816694	normal	3.00554e-06	2.34227	up	0.0779184	-1.21549	normal	9.95641e-06	1.81581	up	7.48758e-09	-2.23894	down	1.17647e-05	-1.76499	down	0.947339	-0.266953	normal	0.00227968	1.82404	up	0	3.7762	up	--	--	Biological Process: gravitropism (GO:0009630);; Biological Process: response to auxin (GO:0009733);; Biological Process: somatic embryogenesis (GO:0010262);; Biological Process: gene expression (GO:0010467);; Biological Process: response to organic cyclic compound (GO:0014070);; Biological Process: cellular macromolecule biosynthetic process (GO:0034645);; Biological Process: primary metabolic pr…	K14484|4.29181e-79|tcc:TCM_038129|AUX/IAA transcriptional regulator family protein, putative isoform 1; K14484 auxin-responsive protein IAA (A)	--	--	Auxin-responsive protein IAA29 GN=IAA29 OS=Arabidopsis thaliana (Mouse-ear cress) PE=2 SV=2	auxin-responsive IAA29-like protein [Gossypium hirsutum]	Plant hormone signal transduction (ko04075)
Gorai.001G044100	2.28421	6.81278	7.87035	5.53985	3.1075	5.62382	4.35464	4.78998	2.41741	2.78887	0.704863	1.24902	normal	0.915978	-0.213064	normal	0.864557	-0.776292	normal	0.760623	-1.06599	normal	0.903003	-0.468739	normal	0.747594	-1.10437	normal	--	--	--	0.948724	-0.487533	normal	0.943557	-0.749859	normal	--	--	Molecular Function: RNA binding (GO:0003723);; Biological Process: mRNA processing (GO:0006397);; Biological Process: tRNA processing (GO:0008033);; Biological Process: RNA splicing (GO:0008380);; Cellular Component: chloroplast (GO:0009507);;	--	--	--	Maturase K {ECO:0000255|HAMAP-Rule:MF_01390} OS=Gossypium schwendimanii (Cotton) PE=3 SV=1	maturase [Gossypium davidsonii]	--
Gorai.001G044200	6.49807	5.39975	4.34861	4.17793	7.85064	2.1174	3.73533	1.10982	1.03173	1.10451	0.000612157	-1.54072	down	0.852052	-0.350338	normal	0.722727	-0.551677	normal	0.358523	0.867544	normal	1.44342e-05	-2.0754	down	0.000101877	-1.96545	down	3.02291e-10	-2.73602	down	0.00937257	-1.69008	down	0.956816	0.199563	normal	[RTKL]	--	Biological Process: RNA splicing, via endonucleolytic cleavage and ligation (GO:0000394);; Biological Process: respiratory burst involved in defense response (GO:0002679);; Molecular Function: protein serine/threonine kinase activity (GO:0004674);; Molecular Function: non-membrane spanning protein tyrosine kinase activity (GO:0004715);; Molecular Function: protein binding (GO:0005515);; Molecular…	K04733|0|tcc:TCM_038138|Receptor serine/threonine-protein kinase; K04733 interleukin-1 receptor-associated kinase 4 [EC:2.7.11.1] (A)	[T]	Signal transduction mechanisms	Receptor-like serine/threonine-protein kinase At3g01300 GN=At3g01300 OS=Arabidopsis thaliana (Mouse-ear cress) PE=2 SV=1	hypothetical protein F383_25550 [Gossypium arboreum]	--
Gorai.001G044300	41.6254	28.6385	19.1847	45.3313	38.8312	33.8707	23.5357	29.2315	21.2452	21.5026	0.916362	-0.352688	normal	0.780146	0.685737	normal	0.938707	-0.265445	normal	0.207427	0.961114	normal	0.759051	0.547339	normal	0.0221744	-1.13686	normal	0.189386	-0.918721	normal	0.927991	-0.129559	normal	0.802396	-0.508775	normal	[TZDR]	--	Molecular Function: calcium ion binding (GO:0005509);; Cellular Component: extracellular region (GO:0005576);; Cellular Component: nucleus (GO:0005634);; Cellular Component: peroxisome (GO:0005777);; Cellular Component: plasma membrane (GO:0005886);; Biological Process: response to cold (GO:0009409);; Biological Process: double fertilization forming a zygote and endosperm (GO:0009567);; Biologica…	--	[T]	Signal transduction mechanisms	Calmodulin-like protein 3 GN=CML3 OS=Arabidopsis thaliana (Mouse-ear cress) PE=2 SV=1	Calcium-binding EF-hand family protein, putative isoform 1 [Theobroma cacao]	--
Gorai.001G044700	2.0732	1.15356	1.35494	0.389653	1.28087	1.27642	0.875438	0.390721	0.850775	0.519629	0.588368	-0.687668	normal	0.127663	-1.3855	normal	0.903013	-0.335115	normal	0.903936	-0.125588	normal	0.000449231	-1.82191	down	0.469835	0.990286	normal	0.0772794	-1.26015	normal	0.897576	-0.033554	normal	0.935723	0.422719	normal	[M]	Cell wall/membrane/envelope biogenesis	Biological Process: cell morphogenesis (GO:0000902);; Cellular Component: endosome (GO:0005768);; Cellular Component: Golgi apparatus (GO:0005794);; Cellular Component: trans-Golgi network (GO:0005802);; Cellular Component: plasma membrane (GO:0005886);; Biological Process: glycolytic process (GO:0006096);; Biological Process: calcium ion transport (GO:0006816);; Biological Process: water transpo…	K10999|0|tcc:TCM_038407|Cellulose synthase family protein isoform 1; K10999 cellulose synthase A [EC:2.4.1.12] (A)	--	--	Cellulose synthase A catalytic subunit 7 [UDP-forming] GN=T10B6.80 OS=Arabidopsis thaliana (Mouse-ear cress) PE=1 SV=1	CESA7 [Gossypium hirsutum]	--
Gorai.001G044800	64.1235	84.2052	76.8787	65.8303	55.7738	60.6352	61.9685	80.1455	68.3858	65.526	0.971762	-0.0710842	normal	0.946956	-0.345916	normal	0.88722	-0.456464	normal	0.915517	-0.464735	normal	0.975264	0.0567743	normal	0.970234	0.0508251	normal	0.95822	0.236104	normal	0.957412	0.216258	normal	0.964182	-0.291082	normal	[J]	Translation, ribosomal structure and biogenesis	Molecular Function: translation initiation factor activity (GO:0003743);; Biological Process: translational initiation (GO:0006413);; Cellular Component: cell part (GO:0044464);;	K02520|7.95538e-139|tcc:TCM_038405|Translation initiation factor 3 protein isoform 1; K02520 translation initiation factor IF-3 (A)	--	--	Translation initiation factor IF-3, chloroplastic {ECO:0000255|HAMAP-Rule:MF_00080} OS=Pyropia yezoensis (Red alga) PE=3 SV=1	Translation initiation factor IF-3 [Gossypium arboreum]	--
Gorai.001G044900	59.0132	40.622	46.1028	57.3351	58.7262	63.6834	37.4107	47.891	42.6782	50.8491	0.986431	0.132269	normal	0.950385	0.485104	normal	0.988444	-0.0852101	normal	0.978912	0.241802	normal	0.984603	-0.0554098	normal	0.95716	-0.411875	normal	0.980814	-0.196706	normal	0.973026	0.213932	normal	0.98883	0.0950545	normal	[O]	Posttranslational modification, protein turnover, chaperones	Biological Process: regulation of protein phosphorylation (GO:0001932);; Molecular Function: peptidyl-prolyl cis-trans isomerase activity (GO:0003755);; Molecular Function: protein binding (GO:0005515);; Cellular Component: nucleus (GO:0005634);; Cellular Component: endosome (GO:0005768);; Cellular Component: vacuolar membrane (GO:0005774);; Cellular Component: endoplasmic reticulum (GO:0005783);…	K09566|8.30946e-110|tcc:TCM_038375|Peptidyl-prolyl cis-trans isomerase CYP19-2 isoform 1; K09566 peptidyl-prolyl isomerase G (cyclophilin G) [EC:5.2.1.8] (A)	[O]	Posttranslational modification, protein turnover, chaperones	Peptidyl-prolyl cis-trans isomerase CYP95 GN=F8B4.120 OS=Arabidopsis thaliana (Mouse-ear cress) PE=1 SV=2	Peptidyl-prolyl cis-trans isomerase CYP19-2 isoform 4 [Theobroma cacao]	--
Gorai.001G045100	1.67848	0	0	0	0	0	0	0	1.67344	0	--	--	--	--	--	--	--	--	--	--	--	--	--	--	--	--	--	--	--	--	--	--	--	--	--	--	--	--	--	--	--	--	--	--	--	--
Gorai.001G045200	32.4974	41.3179	55.4899	3.88628	6.99092	85.4496	68.0808	57.3302	30.7258	35.5541	7.24483e-05	1.43716	up	6.27498e-13	-3.37457	down	0.190984	0.763985	normal	6.66134e-16	-3.06662	down	0.978953	-0.00816799	normal	8.88178e-16	2.92958	up	3.90531e-11	2.37127	up	0.141645	-1.16216	normal	0.575156	-0.696525	normal	--	--	Cellular Component: plant-type cell wall (GO:0009505);; Biological Process: response to karrikin (GO:0080167);;	--	--	--	--	putative e3 ubiquitin-protein ligase hul4 [Gossypium arboreum]	--
Gorai.001G045600	9.46888	7.71663	7.9233	12.6452	12.6173	8.35722	8.46331	7.58745	8.32829	9.377	0.962554	-0.165826	normal	0.776285	0.741481	normal	0.971254	0.147749	normal	0.790555	0.646151	normal	0.962443	-0.0917652	normal	0.796352	-0.605817	normal	0.923061	-0.417833	normal	0.955946	0.043932	normal	0.947141	0.314893	normal	--	--	--	--	--	--	DNA mismatch repair protein MSH6 GN=T10M13.8 OS=Arabidopsis thaliana (Mouse-ear cress) PE=1 SV=2	Enhancer of polycomb-like transcription factor protein, putative isoform 1 [Theobroma cacao]	--
Gorai.001G045700	10.0283	10.7671	9.5475	13.9408	11.1694	8.40746	10.3727	7.03401	13.0611	10.1443	0.914094	-0.256426	normal	0.886248	0.376639	normal	0.954934	-0.0860005	normal	0.914297	0.237275	normal	0.836575	-0.427893	normal	0.94041	-0.109444	normal	0.933082	-0.143586	normal	0.873092	0.408233	normal	0.773291	0.515879	normal	--	--	Cellular Component: protein phosphatase type 2A complex (GO:0000159);; Cellular Component: nucleolus (GO:0005730);; Cellular Component: cytosol (GO:0005829);; Biological Process: signal transduction (GO:0007165);; Molecular Function: protein phosphatase type 2A regulator activity (GO:0008601);; Biological Process: regulation of phosphorylation (GO:0042325);;	K11584|0|tcc:TCM_038307|Phosphatase 2A regulatory B subunit family protein; K11584 serine/threonine-protein phosphatase 2A regulatory subunit B' (A)	[T]	Signal transduction mechanisms	Serine/threonine protein phosphatase 2A 57 kDa regulatory subunit B&apos; iota isoform GN=B&apos;IOTA OS=Arabidopsis thaliana (Mouse-ear cress) PE=2 SV=1	Serine/threonine phosphatase 2A 57 kDa regulatory subunit B&apos; iota-like protein [Gossypium arboreum]	mRNA surveillance pathway (ko03015)
Gorai.001G045800	11.2615	9.34594	9.15007	13.043	14.5061	11.1852	9.21519	9.9827	9.5151	12.7507	0.967053	0.00293558	normal	0.908178	0.451383	normal	0.973166	-0.0472229	normal	0.74802	0.667553	normal	0.955684	0.159443	normal	0.901387	-0.434126	normal	0.958136	-0.217901	normal	0.947882	0.120111	normal	0.952688	0.285157	normal	--	--	Cellular Component: nucleus (GO:0005634);; Cellular Component: plasmodesma (GO:0009506);; Biological Process: gravitropism (GO:0009630);;	K03128|0|tcc:TCM_012249|TBP-associated factor 2; K03128 transcription initiation factor TFIID subunit 2 (A)	[K]	Transcription	Transcription initiation factor TFIID subunit 2 GN=TAF2 OS=Arabidopsis thaliana (Mouse-ear cress) PE=2 SV=1	TBP-associated factor 2 [Theobroma cacao]	Basal transcription factors (ko03022)
Gorai.001G046000	1.69388	27.5374	9.41856	5.04353	1.41247	0.458319	13.58	3.58977	5.21265	3.27278	0.00565231	-1.83215	down	3.37173e-07	-2.43754	down	0.00519862	-0.990584	normal	1.76161e-10	-2.70668	down	0.000692614	-1.38432	down	0.920079	0.0404083	normal	0.113644	1.13015	normal	0.0185759	-1.354	normal	0.92261	-0.213005	normal	[S]	Function unknown	Cellular Component: chloroplast (GO:0009507);; Biological Process: plastid organization (GO:0009657);; Biological Process: gene expression (GO:0010467);; Biological Process: RNA metabolic process (GO:0016070);; Biological Process: primary metabolic process (GO:0044238);; Biological Process: cellular macromolecule metabolic process (GO:0044260);; Biological Process: cellular component organization…	--	--	--	Protein CHUP1, chloroplastic GN=CHUP1 OS=Arabidopsis thaliana (Mouse-ear cress) PE=1 SV=1	Actin binding-like protein [Theobroma cacao]	--
Gorai.001G046100	8.38433	20.5022	18.4175	15.3793	7.15131	5.32737	19.8262	21.763	14.562	11.0994	0.628829	-0.666657	normal	0.811024	-0.533521	normal	0.954986	-0.0819017	normal	0.00416393	-1.41532	down	0.918175	0.239716	normal	0.925956	0.0481953	normal	0.576043	0.7048	normal	0.877708	-0.349101	normal	0.058556	-0.959824	normal	--	--	Biological Process: rRNA processing (GO:0006364);; Cellular Component: chloroplast thylakoid (GO:0009534);; Biological Process: photosynthetic electron transport in photosystem I (GO:0009773);; Biological Process: chloroplast relocation (GO:0009902);; Biological Process: thylakoid membrane organization (GO:0010027);; Biological Process: photosystem II assembly (GO:0010207);; Biological Process: r…	--	[O]	Posttranslational modification, protein turnover, chaperones	Protein LOW PSII ACCUMULATION 2, chloroplastic (Precursor) GN=LPA2 OS=Arabidopsis thaliana (Mouse-ear cress) PE=1 SV=1	hypothetical protein F383_19288 [Gossypium arboreum]	--
Gorai.001G046200	154.317	180.029	215.226	188.37	193.096	226.911	154.026	258.093	263.188	245.195	0.859064	0.581217	normal	0.973489	0.0727656	normal	0.981605	-0.213292	normal	0.975473	-0.245553	normal	0.98193	0.18506	normal	0.942066	0.468815	normal	0.963344	0.366043	normal	0.770157	0.810022	normal	0.989951	-0.070114	normal	[J]	Translation, ribosomal structure and biogenesis	Biological Process: RNA methylation (GO:0001510);; Molecular Function: RNA binding (GO:0003723);; Molecular Function: structural constituent of ribosome (GO:0003735);; Cellular Component: cell wall (GO:0005618);; Cellular Component: nucleolus (GO:0005730);; Biological Process: translation (GO:0006412);; Cellular Component: plasmodesma (GO:0009506);; Cellular Component: chloroplast (GO:0009507);; …	K02969|5.53144e-81|tcc:TCM_014967|Ribosomal protein S10p/S20e family protein isoform 1; K02969 small subunit ribosomal protein S20e (A)	[J]	Translation, ribosomal structure and biogenesis	40S ribosomal protein S20-2 GN=RPS20B OS=Arabidopsis thaliana (Mouse-ear cress) PE=2 SV=1	PREDICTED: 40S ribosomal protein S20-2-like [Sesamum indicum]	Ribosome (ko03010)
Gorai.001G046300	7.28771	10.0091	8.59097	4.78351	5.78626	7.08962	10.191	10.4945	4.81229	5.7701	0.950383	-0.0451498	normal	0.322709	-1.01657	normal	0.970786	0.0458384	normal	0.763243	-0.593946	normal	0.933483	0.270908	normal	0.933994	-0.0245764	normal	0.941362	0.0296644	normal	0.221045	-1.03192	normal	0.159971	-0.841009	normal	[R]	General function prediction only	Molecular Function: double-stranded DNA binding (GO:0003690);; Molecular Function: single-stranded DNA binding (GO:0003697);; Molecular Function: RNA binding (GO:0003723);; Molecular Function: copper ion binding (GO:0005507);; Molecular Function: ATP binding (GO:0005524);; Cellular Component: nucleoplasm (GO:0005654);; Cellular Component: mitochondrion (GO:0005739);; Biological Process: rRNA proc…	--	[A]	RNA processing and modification	Polyadenylate-binding protein 8 GN=PAB8 OS=Arabidopsis thaliana (Mouse-ear cress) PE=1 SV=1	Heterogeneous nuclear ribonucleoprotein Q [Gossypium arboreum]	--
Gorai.001G046400	1.41466	1.66179	0.996672	0.638229	0.968064	1.92889	2.38006	1.22442	1.12834	2.19708	0.856023	0.506035	normal	0.34843	-1.27239	normal	0.87961	0.433907	normal	0.937678	-0.0237723	normal	0.915441	0.257565	normal	0.818617	0.744249	normal	0.555734	0.924622	normal	0.553808	-0.925507	normal	0.838846	0.634294	normal	[G]	Carbohydrate transport and metabolism	Cellular Component: phosphopyruvate hydratase complex (GO:0000015);; Molecular Function: magnesium ion binding (GO:0000287);; Molecular Function: DNA binding (GO:0003677);; Molecular Function: phosphopyruvate hydratase activity (GO:0004634);; Molecular Function: copper ion binding (GO:0005507);; Cellular Component: nucleus (GO:0005634);; Cellular Component: mitochondrial envelope (GO:0005740);; C…	K01689|0|tcc:TCM_014984|Enolase isoform 1; K01689 enolase [EC:4.2.1.11] (A)	[G]	Carbohydrate transport and metabolism	Enolase GN=OSJNAb0015J03.9 OS=Oryza sativa subsp. japonica (Rice) PE=1 SV=2	Enolase isoform 1 [Theobroma cacao]	Glycolysis / Gluconeogenesis (ko00010);; Carbon metabolism (ko01200);; Biosynthesis of amino acids (ko01230);; RNA degradation (ko03018)
Gorai.001G046500	1.58594	1.87646	1.62692	1.3589	1.21885	0.608408	0.87975	0.330446	0.603215	0.488178	0.0154914	-1.41761	normal	0.817183	-0.457079	normal	0.00575097	-1.32383	down	0.832298	-0.454656	normal	1.10265e-07	-2.69882	down	0.0705158	-1.29427	normal	0.0440059	-1.42655	normal	0.881679	-0.378955	normal	0.907504	0.790819	normal	--	--	Biological Process: microtubule cytoskeleton organization (GO:0000226);; Biological Process: polysaccharide catabolic process (GO:0000272);; Biological Process: cytokinesis (GO:0000910);; Biological Process: cytokinesis by cell plate formation (GO:0000911);; Biological Process: microtubule bundle formation (GO:0001578);; Molecular Function: AT DNA binding (GO:0003680);; Molecular Function: double…	K16732|0|tcc:TCM_014988|Microtubule associated protein (MAP65/ASE1) family protein isoform 5; K16732 protein regulator of cytokinesis 1 (A)	[DZ]	--	65-kDa microtubule-associated protein 3 GN=K17N15.15 OS=Arabidopsis thaliana (Mouse-ear cress) PE=1 SV=1	65-kDa microtubule-associated 3 -like protein [Gossypium arboreum]	--
Gorai.001G046600	9.05426	11.5406	15.5814	45.0126	34.8282	25.0837	11.4624	22.2264	53.9699	47.9408	5.6419e-05	1.47605	up	8.57456e-05	1.97305	up	0.956858	0.0396829	normal	0.0741044	1.09594	normal	0.86119	0.444359	normal	0.960438	0.261975	normal	0.9058	0.464721	normal	2.87121e-07	2.25082	up	0.00492367	1.11165	up	--	--	Biological Process: RNA methylation (GO:0001510);; Cellular Component: nucleus (GO:0005634);; Biological Process: protein import into nucleus (GO:0006606);; Biological Process: protein targeting to mitochondrion (GO:0006626);;	K14823|5.52787e-115|tcc:TCM_014985|RRNA processing protein-related; K14823 rRNA-processing protein EBP2 (A)	[A]	RNA processing and modification	Probable rRNA-processing protein EBP2 homolog GN=At3g22660 OS=Arabidopsis thaliana (Mouse-ear cress) PE=2 SV=1	hypothetical protein F383_14162 [Gossypium arboreum]	--
Gorai.001G046700	7.97495	7.41367	6.52126	4.31126	5.09737	8.48855	7.29469	7.22122	4.75681	5.40542	0.936036	0.122968	normal	0.636431	-0.743054	normal	0.952291	-0.0475011	normal	0.876872	-0.336867	normal	0.923416	0.157941	normal	0.914638	0.103243	normal	0.921159	0.108981	normal	0.785428	-0.538507	normal	0.870692	-0.391781	normal	--	--	Biological Process: cellular glucan metabolic process (GO:0006073);; Biological Process: N-terminal protein myristoylation (GO:0006499);; Biological Process: amino acid transport (GO:0006865);; Biological Process: response to water deprivation (GO:0009414);; Cellular Component: chloroplast (GO:0009507);; Biological Process: response to wounding (GO:0009611);; Biological Process: gravitropism (GO:…	--	--	--	Protein trichome birefringence-like 18 GN=TBL18 OS=Arabidopsis thaliana (Mouse-ear cress) PE=2 SV=1	Trichome birefringence-like 18 isoform 1 [Theobroma cacao]	--
Gorai.001G046900	11.0239	6.44051	6.1757	12.1778	11.0228	7.83526	6.84155	6.17874	8.27629	9.46553	0.875215	-0.372862	normal	0.477145	0.883212	normal	0.943863	0.0997248	normal	0.288779	0.897378	normal	0.924125	0.0569421	normal	0.659203	-0.631809	normal	0.892257	-0.341734	normal	0.89693	0.209056	normal	0.794349	0.495028	normal	[E]	Amino acid transport and metabolism	Molecular Function: L-aspartate:2-oxoglutarate aminotransferase activity (GO:0004069);; Cellular Component: cytoplasm (GO:0005737);; Biological Process: regulation of translation (GO:0006417);; Biological Process: amino acid transport (GO:0006865);; Molecular Function: aromatic-amino-acid:2-oxoglutarate aminotransferase activity (GO:0008793);; Biological Process: ethylene biosynthetic process (GO…	K14270|0|tcc:TCM_015005|1-amino-cyclopropane-1-carboxylate synthase 12 isoform 1; K14270 aminotransferase (A)	[T]	Signal transduction mechanisms	Probable aminotransferase ACS12 GN=ACS12 OS=Arabidopsis thaliana (Mouse-ear cress) PE=2 SV=2	putative aminotransferase ACS12 -like protein [Gossypium arboreum]	--
Gorai.001G047000	10.4104	10.9718	10.9184	12.0213	11.9311	9.88859	10.4433	10.8936	13.7757	11.41	0.942666	-0.0737529	normal	0.919665	0.17032	normal	0.958215	-0.0719279	normal	0.936516	0.0872125	normal	0.944431	-0.024125	normal	0.936796	0.174333	normal	0.944101	-0.0448148	normal	0.857044	0.471202	normal	0.955161	0.0611452	normal	[P]	Inorganic ion transport and metabolism	Biological Process: potassium ion transport (GO:0006813);; Biological Process: sodium ion transport (GO:0006814);; Biological Process: cellular process (GO:0009987);; Biological Process: lithium ion transport (GO:0010351);; Molecular Function: potassium:proton antiporter activity (GO:0015386);; Cellular Component: membrane (GO:0016020);; Cellular Component: integral component of membrane (GO:0016…	--	[P]	Inorganic ion transport and metabolism	K(+) efflux antiporter 5 GN=KEA5 OS=Arabidopsis thaliana (Mouse-ear cress) PE=2 SV=1	K(+) efflux antiporter 5 -like protein [Gossypium arboreum]	--
Gorai.001G047100	2.79041	4.77153	4.35008	2.21836	2.66478	2.37377	4.16588	3.73088	4.02226	2.67554	0.906292	-0.227166	normal	0.263108	-1.07471	normal	0.929822	-0.180611	normal	0.607301	-0.720065	normal	0.896709	-0.234504	normal	0.422109	0.834532	normal	0.913524	-0.00537241	normal	0.896872	-0.0142189	normal	0.822115	-0.499393	normal	[O]	Posttranslational modification, protein turnover, chaperones	Molecular Function: metalloendopeptidase activity (GO:0004222);; Biological Process: proteolysis (GO:0006508);; Cellular Component: membrane (GO:0016020);;	--	[O]	Posttranslational modification, protein turnover, chaperones	--	Peptidase family M48 family protein, putative isoform 1 [Theobroma cacao]	--
Gorai.001G047200	0.656122	3.46699	1.88493	2.72396	1.7221	2.6853	3.60169	6.25708	5.81497	4.1696	0.000948803	1.93727	up	0.866528	-0.266949	normal	0.934001	0.122123	normal	0.916385	-0.119292	normal	7.75206e-05	1.73186	up	0.0932048	1.08547	normal	0.048502	1.25673	normal	0.599408	0.744222	normal	0.695443	-0.598262	normal	[Q]	Secondary metabolites biosynthesis, transport and catabolism	Molecular Function: binding (GO:0005488);; Cellular Component: endoplasmic reticulum (GO:0005783);; Biological Process: response to stress (GO:0006950);; Biological Process: signal transduction (GO:0007165);; Cellular Component: plastid (GO:0009536);; Biological Process: jasmonic acid metabolic process (GO:0009694);; Biological Process: response to hormone (GO:0009725);; Biological Process: fruit…	--	[QI]	--	Cytochrome P450 704C1 GN=CYP704C1 OS=Pinus taeda (Loblolly pine) PE=2 SV=1	Cytochrome P450 protein [Gossypium arboreum]	--
Gorai.001G047500	0.236821	0.19052	1.56264	1.04894	0.446286	1.10151	0.689354	0.603032	1.0047	0.157094	0.0640827	2.07096	normal	0.111912	2.10161	normal	0.558139	1.71238	normal	0.0920785	-1.70719	normal	0.243532	-1.33822	normal	0.929408	-0.0733754	normal	--	--	--	0.896781	0.562023	normal	--	--	--	[R]	General function prediction only	Molecular Function: iron ion binding (GO:0005506);; Cellular Component: cytoplasm (GO:0005737);; Biological Process: fatty acid catabolic process (GO:0009062);; Biological Process: response to red or far red light (GO:0009639);; Biological Process: gibberellin biosynthetic process (GO:0009686);; Biological Process: response to gibberellin (GO:0009739);; Biological Process: flavonoid biosynthetic …	K05282|0|tcc:TCM_015040|2-oxoglutarate and Fe(II)-dependent oxygenase superfamily protein isoform 1; K05282 gibberellin 20-oxidase [EC:1.14.11.12] (A)	[QR]	--	Gibberellin 20 oxidase 1 GN=At4g25420 OS=Arabidopsis thaliana (Mouse-ear cress) PE=2 SV=2	Gibberellin 20 oxidase 1 -like protein [Gossypium arboreum]	Diterpenoid biosynthesis (ko00904)
Gorai.001G047700	123.805	118.275	136.148	130.041	143.42	115.259	101.01	127.825	128.515	129.139	0.973285	-0.0850352	normal	0.961397	0.130799	normal	0.963609	-0.270096	normal	0.971709	0.105047	normal	0.974775	-0.0627745	normal	0.972727	-0.0206052	normal	0.969661	-0.170679	normal	0.928204	0.435383	normal	0.981352	-0.00830269	normal	--	--	--	--	--	--	--	Uncharacterized protein F383_04740 [Gossypium arboreum]	--
Gorai.001G047800	5.34341	9.01172	5.70307	3.91904	3.55201	5.76059	9.14711	8.36739	6.26344	5.86237	0.933183	0.126939	normal	0.110685	-1.20137	normal	0.964194	0.0566057	normal	0.568261	-0.722576	normal	0.769705	0.524577	normal	0.592753	0.674686	normal	0.54608	0.709771	normal	0.823788	-0.530492	normal	0.744885	-0.544327	normal	[R]	General function prediction only	--	--	[Z]	Cytoskeleton	Probable UDP-N-acetylglucosamine--peptide N-acetylglucosaminyltransferase SEC GN=SEC OS=Arabidopsis thaliana (Mouse-ear cress) PE=2 SV=1	Tetratricopeptide repeat-like superfamily protein isoform 1 [Theobroma cacao]	--
Gorai.001G047900	7.3231	7.61591	7.71919	9.25667	9.6921	8.5914	6.58783	8.85618	9.7075	8.4726	0.932455	0.229175	normal	0.913123	0.27834	normal	0.947526	-0.193792	normal	0.921879	0.277997	normal	0.942636	0.148461	normal	0.948696	0.0516227	normal	0.941919	-0.173252	normal	0.801941	0.578268	normal	0.960034	-0.0487417	normal	--	--	--	--	[S]	Function unknown	--	C3HC zinc finger-like, putative isoform 1 [Theobroma cacao]	--
Gorai.001G048000	6.90279	10.8454	12.5046	15.4026	15.5093	25.49	12.2696	17.3862	24.1545	24.8035	1.9773e-06	1.79547	up	0.865994	0.334732	normal	0.943429	-0.0507288	normal	0.865568	0.365538	normal	0.786385	0.487733	normal	0.564427	0.693308	normal	0.836795	0.450816	normal	0.109694	1.13142	normal	0.903943	0.324288	normal	[L]	Replication, recombination and repair	Molecular Function: single-stranded DNA binding (GO:0003697);; Cellular Component: mitochondrion (GO:0005739);; Biological Process: methylglyoxal catabolic process to D-lactate (GO:0019243);;	K03111|2.44629e-93|tcc:TCM_012239|Nucleic acid-binding, OB-fold-like protein, putative; K03111 single-strand DNA-binding protein (A)	[L]	Replication, recombination and repair	Single-stranded DNA-binding protein, mitochondrial (Precursor) GN=At4g11060 OS=Arabidopsis thaliana (Mouse-ear cress) PE=2 SV=1	hypothetical protein F383_18725 [Gossypium arboreum]	DNA replication (ko03030);; Mismatch repair (ko03430);; Homologous recombination (ko03440)
Gorai.001G048300	0.937842	0.948169	1.05598	0.478698	1.03244	0.501309	2.67794	0.606998	0.882463	0.662748	0.804975	-0.857599	normal	0.798776	-0.8359	normal	0.00367576	1.48197	up	0.929596	-0.0241244	normal	0.802524	-0.73486	normal	0.829961	0.764294	normal	0.846845	-0.642066	normal	0.0408748	-1.49555	normal	0.967801	0.0598966	normal	[Q]	Secondary metabolites biosynthesis, transport and catabolism	Biological Process: polysaccharide biosynthetic process (GO:0000271);; Molecular Function: copper ion binding (GO:0005507);; Cellular Component: vacuolar membrane (GO:0005774);; Cellular Component: cytosol (GO:0005829);; Molecular Function: L-ascorbate oxidase activity (GO:0008447);; Biological Process: nucleotide biosynthetic process (GO:0009165);; Cellular Component: plant-type cell wall (GO:00…	--	[Q]	Secondary metabolites biosynthesis, transport and catabolism	Monocopper oxidase-like protein SKS1 (Precursor) GN=SKS1 OS=Arabidopsis thaliana (Mouse-ear cress) PE=1 SV=1	Monocopper oxidase-like protein SKS1 [Gossypium arboreum]	--
Gorai.001G048500	196.48	29.4199	26.7511	90.6623	43.6959	174.607	40.7128	28.3122	6.17807	5.62862	0.991509	-0.161878	normal	0.00629661	1.61359	up	0.827093	0.508927	normal	0.824019	0.634863	normal	0.970075	0.00199057	normal	0	-3.8042	down	1.11022e-16	-2.91572	down	1.07985e-09	-2.63955	down	9.34808e-14	-2.28647	down	[O]	Posttranslational modification, protein turnover, chaperones	Molecular Function: ubiquitin-protein transferase activity (GO:0004842);; Molecular Function: protein binding (GO:0005515);; Cellular Component: plasma membrane (GO:0005886);; Molecular Function: zinc ion binding (GO:0008270);; Biological Process: response to salt stress (GO:0009651);; Biological Process: abscisic acid metabolic process (GO:0009687);; Biological Process: response to gibberellin (…	K10636|0|tcc:TCM_014930|RPM1 interacting protein 2 isoform 1; K10636 autocrine motility factor receptor [EC:6.3.2.19] (A)	[O]	Posttranslational modification, protein turnover, chaperones	E3 ubiquitin protein ligase RIN2 GN=F24A6.70 OS=Arabidopsis thaliana (Mouse-ear cress) PE=1 SV=1	E3 ubiquitin protein ligase RIN2 [Gossypium arboreum]	Protein processing in endoplasmic reticulum (ko04141)
Gorai.001G048700	158.241	9.96029	25.0686	8.35728	16.9735	104.372	34.0926	3.19082	0.27868	5.10197	0.935174	-0.433323	normal	0.864301	-0.2976	normal	8.01695e-08	1.6233	up	0.627296	-0.69005	normal	0	-3.15135	down	1.63203e-14	-4.58215	down	2.45025e-06	-1.97566	down	0	-6.25803	down	0.886441	0.473731	normal	--	--	Cellular Component: integral component of peroxisomal membrane (GO:0005779);; Biological Process: pentose-phosphate shunt (GO:0006098);; Biological Process: peroxisome fission (GO:0016559);; Molecular Function: identical protein binding (GO:0042802);;	--	[U]	Intracellular trafficking, secretion, and vesicular transport	Peroxisomal membrane protein 11B GN=T21L8.180 OS=Arabidopsis thaliana (Mouse-ear cress) PE=1 SV=1	Peroxisomal membrane protein 11B [Theobroma cacao]	--
Gorai.001G048900	31.7695	14.5043	19.2951	10.8729	11.7959	16.4082	9.2113	7.84444	4.39487	4.48631	0.123779	-0.92732	normal	0.842151	-0.383628	normal	0.581647	-0.650784	normal	0.578991	-0.72268	normal	0.00681609	-1.29003	down	0.0435896	-1.27706	normal	0.0179515	-1.38392	normal	0.451111	-0.949509	normal	0.588988	-0.822152	normal	--	--	--	--	--	--	--	Uncharacterized protein TCM_014918 [Theobroma cacao]	--
Gorai.001G049500	3.17088	1.0886	2.59135	0.78864	2.51934	1.95623	2.56971	1.31809	1.29855	0.879725	0.578093	-0.673683	normal	0.819086	-0.508423	normal	0.00304743	1.26074	up	0.907872	-0.126882	normal	0.0999738	-1.02294	normal	0.658886	0.729248	normal	0.00341724	-1.49588	down	0.312125	-0.981088	normal	0.798903	-0.60395	normal	[S]	Function unknown	Biological Process: polysaccharide biosynthetic process (GO:0000271);; Molecular Function: protein serine/threonine kinase activity (GO:0004674);; Molecular Function: ATP binding (GO:0005524);; Cellular Component: nucleus (GO:0005634);; Cellular Component: cytosol (GO:0005829);; Cellular Component: plasma membrane (GO:0005886);; Biological Process: starch catabolic process (GO:0005983);; Biologic…	--	--	--	Leucine-rich repeat receptor-like protein kinase TDR (Precursor) GN=TDR OS=Arabidopsis thaliana (Mouse-ear cress) PE=1 SV=1	Leucine-rich repeat receptor-like protein kinase TDR [Gossypium arboreum]	--
Gorai.001G049600	55.8508	60.965	79.8686	113.602	105.171	122.676	63.925	119.493	137.162	131.151	0.00741332	1.15209	up	0.720792	0.84267	normal	0.980138	0.0948631	normal	0.962788	0.300121	normal	0.893702	0.516691	normal	0.97141	0.25985	normal	0.965371	0.314168	normal	0.297494	1.06309	normal	0.9869	0.0922386	normal	[J]	Translation, ribosomal structure and biogenesis	Biological Process: RNA methylation (GO:0001510);; Molecular Function: structural constituent of ribosome (GO:0003735);; Cellular Component: nucleolus (GO:0005730);; Cellular Component: vacuolar membrane (GO:0005774);; Cellular Component: Golgi apparatus (GO:0005794);; Cellular Component: plasma membrane (GO:0005886);; Biological Process: chromatin silencing (GO:0006342);; Biological Process: tra…	K02877|3.94043e-127|tcc:TCM_014898|Ribosomal protein L23/L15e family protein; K02877 large subunit ribosomal protein L15e (A)	[J]	Translation, ribosomal structure and biogenesis	60S ribosomal protein L15-1 OS=Arabidopsis thaliana (Mouse-ear cress) PE=2 SV=1	60S ribosomal L15-1 -like protein [Gossypium arboreum]	Ribosome (ko03010)
Gorai.001G049700	4.8215	5.5835	3.94233	4.74348	5.41276	3.70765	4.55205	3.97614	3.88161	3.55819	0.867523	-0.383116	normal	0.868449	-0.254752	normal	0.903627	-0.301435	normal	0.841152	0.427888	normal	0.914083	0.0113936	normal	0.88829	-0.253531	normal	0.747869	-0.585844	normal	0.886629	-0.154478	normal	0.932205	-0.17109	normal	--	--	--	K03026|2.64016e-157|tcc:TCM_014896|DNA binding protein, putative isoform 1; K03026 DNA-directed RNA polymerase III subunit RPC4 (A)	[K]	Transcription	--	DNA-directed RNA polymerase III subunit RPC4 [Gossypium arboreum]	Purine metabolism (ko00230);; Pyrimidine metabolism (ko00240);; RNA polymerase (ko03020)
Gorai.001G050000	46.3719	41.6751	37.9656	47.5783	42.6654	30.8969	33.8004	37.3501	39.771	34.1762	0.778059	-0.588976	normal	0.959174	0.138674	normal	0.965491	-0.248357	normal	0.964674	0.131062	normal	0.970473	0.00437301	normal	0.956875	-0.256746	normal	0.948976	-0.298103	normal	0.955446	0.185521	normal	0.97059	-0.176773	normal	[CR]	--	Molecular Function: nucleotide binding (GO:0000166);; Cellular Component: cytosol (GO:0005829);; Molecular Function: zinc ion binding (GO:0008270);; Cellular Component: chloroplast (GO:0009507);; Cellular Component: membrane (GO:0016020);; Molecular Function: oxidoreductase activity (GO:0016491);; Molecular Function: ion binding (GO:0043167);; Biological Process: cellular metabolic process (GO:00…	K00344|0|tcc:TCM_014882|GroES-like zinc-binding alcohol dehydrogenase family protein; K00344 NADPH2:quinone reductase [EC:1.6.5.5] (A)	[CR]	--	Quinone oxidoreductase-like protein At1g23740, chloroplastic (Precursor) GN=At1g23740 OS=Arabidopsis thaliana (Mouse-ear cress) PE=1 SV=2	Ted2 [Gossypium hirsutum]	--
Gorai.001G050200	2.32094	0.872632	1.46072	1.16336	1.57908	2.86776	2.26073	1.34906	1.7613	1.39327	0.896964	0.299882	normal	0.903197	0.342903	normal	0.0666908	1.34182	normal	0.92363	0.0875953	normal	0.919117	-0.150891	normal	0.828651	0.588529	normal	0.914384	-0.19986	normal	0.873824	-0.32692	normal	0.954629	0.0341019	normal	[GEPR]	--	Molecular Function: sugar:proton symporter activity (GO:0005351);; Cellular Component: integral component of plasma membrane (GO:0005887);; Biological Process: protein folding (GO:0006457);; Biological Process: purine nucleobase transport (GO:0006863);; Molecular Function: sucrose:proton symporter activity (GO:0008506);; Biological Process: response to heat (GO:0009408);; Biological Process: resp…	--	[R]	General function prediction only	Hexose carrier protein HEX6 GN=HEX6 OS=Ricinus communis (Castor bean) PE=2 SV=1	Major facilitator superfamily protein [Theobroma cacao]	--
Gorai.001G050300	1.55443	7.97066	6.3847	6.25367	3.87512	1.22713	6.20609	8.31345	3.51896	3.01176	0.849801	-0.465311	normal	0.892832	-0.321424	normal	0.840616	-0.424081	normal	0.706626	-0.615394	normal	0.884296	0.357098	normal	0.18406	-0.925103	normal	0.785201	-0.511964	normal	0.569875	-0.766011	normal	3.8566e-05	-1.48953	down	[RTKL]	--	Cellular Component: ubiquitin ligase complex (GO:0000151);; Molecular Function: protein kinase activity (GO:0004672);; Molecular Function: protein serine/threonine kinase activity (GO:0004674);; Molecular Function: ubiquitin-protein transferase activity (GO:0004842);; Molecular Function: ATP binding (GO:0005524);; Cellular Component: plasma membrane (GO:0005886);; Biological Process: protein phos…	--	--	--	Serine/threonine-protein kinase OS=Arabidopsis thaliana (Mouse-ear cress) PE=1 SV=2	U-box domain-containing 35 -like protein [Gossypium arboreum]	--
Gorai.001G050400	6.22108	10.0027	7.29941	12.0373	9.05427	3.1541	11.6628	6.08064	7.27462	7.61552	0.280794	-0.966433	normal	0.878199	0.258031	normal	0.927367	0.207857	normal	0.876508	0.307138	normal	0.891144	-0.253837	normal	0.553858	-0.708969	normal	0.898509	-0.232189	normal	0.734204	-0.5991	normal	0.900015	0.323852	normal	[R]	General function prediction only	Biological Process: defense response to insect (GO:0002213);; Molecular Function: acid phosphatase activity (GO:0003993);; Cellular Component: vacuole (GO:0005773);; Biological Process: response to oxidative stress (GO:0006979);; Biological Process: response to wounding (GO:0009611);; Biological Process: response to jasmonic acid (GO:0009753);; Cellular Component: cytosolic ribosome (GO:0022626);…	--	--	--	Acid phosphatase 1 (Precursor) GN=APS1 OS=Solanum lycopersicum (Tomato) PE=2 SV=1	Acid phosphatase 1 [Gossypium arboreum]	--
Gorai.001G050800	10.2461	13.472	13.2391	21.2089	19.268	12.9808	10.5644	16.6405	16.9325	18.3203	0.880712	0.352626	normal	0.727174	0.688145	normal	0.870035	-0.379157	normal	0.776336	0.562754	normal	0.875981	0.373247	normal	0.905299	-0.331725	normal	0.945102	-0.0434678	normal	0.550861	0.789577	normal	0.950373	0.141645	normal	[S]	Function unknown	--	K17662|2.41344e-177|tcc:TCM_014860|Ubiquinol-cytochrome C chaperone family protein isoform 1; K17662 cytochrome b pre-mRNA-processing protein 3 (A)	[C]	Energy production and conversion	--	uqcc [Gossypium arboreum]	--
Gorai.001G050900	3.55977	4.75955	5.02607	9.29299	8.9344	7.97713	4.19725	6.25424	7.49792	8.95493	0.00496581	1.17321	up	0.363188	1.01314	normal	0.945658	-0.219298	normal	0.328377	0.894575	normal	0.892751	0.3871	normal	0.932215	-0.332998	normal	0.96434	0.0143599	normal	0.344011	0.954468	normal	0.825115	0.517153	normal	--	--	--	K14550|0|tcc:TCM_014859|U3 small nucleolar RNA-associated protein 10 and NUC211 domain-containing protein, putative isoform 1; K14550 U3 small nucleolar RNA-associated protein 10 (A)	[S]	Function unknown	Uncharacterized protein At3g06530 GN=At3g06530 OS=Arabidopsis thaliana (Mouse-ear cress) PE=1 SV=3	U3 small nucleolar RNA-associated protein 10 and NUC211 domain-containing protein, putative isoform 1 [Theobroma cacao]	Ribosome biogenesis in eukaryotes (ko03008)
Gorai.001G051000	10.5265	12.4988	10.6267	11.1388	13.027	10.9565	12.9429	17.2138	8.62333	10.1014	0.943434	0.0810216	normal	0.921802	-0.145787	normal	0.962444	0.0571359	normal	0.913543	0.284407	normal	0.479885	0.712197	normal	0.876226	-0.38294	normal	0.894641	-0.361698	normal	0.819002	-0.529787	normal	0.243102	-0.79382	normal	[G]	Carbohydrate transport and metabolism	Molecular Function: 6-phosphofructokinase activity (GO:0003872);; Molecular Function: ATP binding (GO:0005524);; Cellular Component: plasma membrane (GO:0005886);; Cellular Component: 6-phosphofructokinase complex (GO:0005945);; Biological Process: fructose 6-phosphate metabolic process (GO:0006002);; Biological Process: glycolytic process (GO:0006096);; Biological Process: organelle organization…	K00850|0|tcc:TCM_014852|Phosphofructokinase 4; K00850 6-phosphofructokinase 1 [EC:2.7.1.11] (A)	[G]	Carbohydrate transport and metabolism	ATP-dependent 6-phosphofructokinase 4, chloroplastic {ECO:0000255|HAMAP-Rule:MF_03186} (Precursor) GN=At5g61580 OS=Arabidopsis thaliana (Mouse-ear cress) PE=1 SV=1	6-phosphofructokinase 4, chloroplastic -like protein [Gossypium arboreum]	Glycolysis / Gluconeogenesis (ko00010);; Pentose phosphate pathway (ko00030);; Fructose and mannose metabolism (ko00051);; Galactose metabolism (ko00052);; Carbon metabolism (ko01200);; Biosynthesis of amino acids (ko01230);; RNA degradation (ko03018)
Gorai.001G051100	2.56468	0.384825	1.34359	1.69812	4.19911	13.4838	0.298601	4.39126	2.58673	5.94223	1.78157e-09	2.36688	up	0.200688	1.81413	normal	--	--	--	0.0456345	1.47441	normal	0.00689979	1.59579	up	0.812509	0.621183	normal	0.802423	0.505381	normal	0.000692658	2.65689	up	0.877285	0.402696	normal	--	--	Biological Process: respiratory burst involved in defense response (GO:0002679);; Molecular Function: DNA binding (GO:0003677);; Molecular Function: sequence-specific DNA binding transcription factor activity (GO:0003700);; Molecular Function: protein binding (GO:0005515);; Cellular Component: nucleus (GO:0005634);; Biological Process: regulation of transcription, DNA-templated (GO:0006355);; Bio…	--	--	--	Ethylene-responsive transcription factor ERF106 GN=ERF106 OS=Arabidopsis thaliana (Mouse-ear cress) PE=2 SV=1	ethylene-responsive element binding factor [Gossypium hirsutum]	--
Gorai.001G051200	55.9838	19.2726	13.3709	56.1913	40.9096	37.2289	11.1783	52.6029	17.8792	28.6656	0.765414	-0.578206	normal	0.011036	1.50365	normal	0.108218	-0.822734	normal	0.000153093	1.63231	up	3.41438e-09	2.00766	up	2.92979e-05	-1.62038	down	0.855417	-0.487637	normal	0.581172	0.759635	normal	0.129085	-0.864807	normal	--	--	Biological Process: respiratory burst involved in defense response (GO:0002679);; Molecular Function: DNA binding (GO:0003677);; Molecular Function: sequence-specific DNA binding transcription factor activity (GO:0003700);; Molecular Function: protein binding (GO:0005515);; Cellular Component: nucleolus (GO:0005730);; Biological Process: toxin catabolic process (GO:0009407);; Biological Process: …	--	--	--	Ethylene-responsive transcription factor ERF105 GN=ERF105 OS=Arabidopsis thaliana (Mouse-ear cress) PE=2 SV=1	AP2/ERF domain-containing transcription factor, putative isoform 2 [Theobroma cacao]	--
Gorai.001G051300	16.7328	9.11267	3.76134	4.48374	5.44862	45.4215	7.77645	43.2301	7.42253	13.8649	7.1959e-05	1.45476	up	0.262791	-1.07092	normal	0.92592	-0.206343	normal	0.838171	0.452376	normal	0	3.46531	up	0.495768	0.782182	normal	0.00447317	1.36393	up	0.896826	-0.0365536	normal	4.69232e-07	-1.64763	down	--	--	Biological Process: respiratory burst involved in defense response (GO:0002679);; Molecular Function: DNA binding (GO:0003677);; Molecular Function: sequence-specific DNA binding transcription factor activity (GO:0003700);; Cellular Component: nucleus (GO:0005634);; Biological Process: toxin catabolic process (GO:0009407);; Biological Process: response to water deprivation (GO:0009414);; Biologic…	K09286|5.10261e-77|tcc:TCM_014845|AP2/ERF domain-containing transcription factor, putative; K09286 EREBP-like factor (A)	--	--	Ethylene-responsive transcription factor 2 GN=ERF2 OS=Nicotiana sylvestris (Wood tobacco) PE=2 SV=1	AP2/ERF domain-containing transcription factor, putative [Theobroma cacao]	--
Gorai.001G051500	14.713	23.2386	19.298	13.6208	11.4274	14.8826	18.7634	21.3653	16.2181	16.7799	0.954951	0.0141103	normal	0.673917	-0.791106	normal	0.93682	-0.319794	normal	0.665611	-0.689553	normal	0.947861	0.227199	normal	0.912868	0.339337	normal	0.751552	0.592653	normal	0.945571	-0.07783	normal	0.935117	-0.330277	normal	--	--	--	--	--	--	Polycomb group protein EMBRYONIC FLOWER 2 GN=MWD22.18/MWD22.19 OS=Arabidopsis thaliana (Mouse-ear cress) PE=1 SV=2	Polycomb group EMBRYONIC FLOWER 2 -like protein [Gossypium arboreum]	--
Gorai.001G051600	3.52234	8.36789	8.98464	11.3355	5.19181	3.33465	5.22384	4.30808	5.59105	5.33321	0.914629	-0.156081	normal	0.903065	0.129134	normal	0.547946	-0.624335	normal	0.513726	-0.761497	normal	0.0129255	-1.19189	normal	0.587865	-0.678133	normal	0.91809	-0.00541473	normal	0.894501	0.128504	normal	0.863559	0.414975	normal	[R]	General function prediction only	Molecular Function: RNA binding (GO:0003723);; Cellular Component: plasma membrane (GO:0005886);; Molecular Function: methyltransferase activity (GO:0008168);; Biological Process: methylation (GO:0032259);;	--	--	--	--	Ribosomal RNA large subunit methyltransferase I [Gossypium arboreum]	--
Gorai.001G051700	0.064646	0.0611009	0	1.26862	1.77062	0.0756586	0	0.0759916	1.42113	1.71949	--	--	--	0.0345335	3.06869	normal	--	--	--	0.000591851	3.67183	up	--	--	--	0.933912	0.186831	normal	0.930416	-0.0583574	normal	0.0063696	3.31453	up	0.00219344	3.21538	up	[R]	General function prediction only	Biological Process: response to stress (GO:0006950);; Biological Process: response to abiotic stimulus (GO:0009628);; Biological Process: phenylpropanoid biosynthetic process (GO:0009699);; Biological Process: response to hormone (GO:0009725);; Biological Process: post-embryonic development (GO:0009791);; Biological Process: flavonoid biosynthetic process (GO:0009813);; Biological Process: respon…	--	[QR]	--	Protein SRG1 GN=SRG1 OS=Arabidopsis thaliana (Mouse-ear cress) PE=2 SV=1	oxidoreductase family protein [Populus trichocarpa]	--
Gorai.001G051800	35.4023	59.7395	100.409	65.1154	57.9945	38.4693	22.0242	103.869	54.5881	62.3127	0.960529	0.116415	normal	0.960941	0.104289	normal	1.13867e-07	-1.48852	down	0.776239	-0.695299	normal	0.978005	0.153689	normal	0.95989	-0.234666	normal	0.968602	0.129018	normal	0.0109015	1.41102	normal	0.529292	-0.72563	normal	--	--	--	--	--	--	--	Protein disulfide-isomerase LQY1 -like protein [Gossypium arboreum]	--
Gorai.001G051900	17.9554	130.779	51.3607	48.4237	38.5245	10.9643	30.219	109.157	172.776	86.8702	0.505148	-0.702218	normal	0.0155011	-1.49424	normal	2.9976e-14	-1.99346	down	0.602758	-0.747826	normal	0.400829	0.785347	normal	7.32626e-07	1.82831	up	0.0133712	1.18479	normal	4.01016e-08	2.37874	up	0.952493	-0.354458	normal	[G]	Carbohydrate transport and metabolism	Molecular Function: nucleic acid binding (GO:0003676);; Molecular Function: copper ion binding (GO:0005507);; Cellular Component: nucleus (GO:0005634);; Cellular Component: cytosol (GO:0005829);; Biological Process: lipid metabolic process (GO:0006629);; Biological Process: response to cold (GO:0009409);; Cellular Component: plasmodesma (GO:0009506);; Biological Process: cellular process (GO:0009…	--	--	--	Glycine-rich cell wall structural protein 2 (Precursor) OS=Oryza sativa subsp. japonica (Rice) PE=2 SV=1	Uncharacterized protein TCM_014817 [Theobroma cacao]	--
Gorai.001G052000	0.405757	1.5513	0.945159	0.353117	0.316281	0.712168	1.65191	0.681339	0.345788	0.569792	0.784684	0.808876	normal	0.00315318	-2.01588	down	0.936711	0.0775849	normal	0.109619	-1.51049	normal	0.85215	-0.488518	normal	0.94233	-0.0177443	normal	0.801244	0.828528	normal	0.00114032	-2.06248	down	0.950054	-0.231022	normal	[L]	Replication, recombination and repair	Molecular Function: DNA binding (GO:0003677);; Molecular Function: DNA (cytosine-5-)-methyltransferase activity (GO:0003886);; Cellular Component: nucleus (GO:0005634);; Biological Process: DNA methylation (GO:0006306);; Biological Process: transcription, DNA-templated (GO:0006351);; Biological Process: post-embryonic development (GO:0009791);; Biological Process: chromatin modification (GO:00165…	K00558|0|tcc:TCM_040279|Chromomethylase 1, putative isoform 1; K00558 DNA (cytosine-5)-methyltransferase 1 [EC:2.1.1.37] (A)	--	--	DNA (cytosine-5)-methyltransferase CMT3 GN=CMT3 OS=Arabidopsis thaliana (Mouse-ear cress) PE=1 SV=2	chromomethylase 3 [Gossypium hirsutum]	Cysteine and methionine metabolism (ko00270)
Gorai.001G052100	0.222051	1.43873	0.755756	0.585727	0.260176	0.636835	1.18419	2.12898	1.35484	1.41503	0.709121	1.37761	normal	0.422913	-1.21028	normal	0.927158	-0.281761	normal	0.609221	-1.41741	normal	0.032331	1.45102	normal	0.383348	1.17421	normal	0.00177917	2.33417	up	0.894437	0.257886	normal	0.823175	-0.594253	normal	--	--	Molecular Function: nuclease activity (GO:0004518);; Cellular Component: nucleus (GO:0005634);; Biological Process: mRNA processing (GO:0006397);; Biological Process: RNA splicing (GO:0008380);; Biological Process: U6 snRNA 3'-end processing (GO:0034477);; Biological Process: photoperiodism, flowering (GO:0048573);; Biological Process: nucleic acid phosphodiester bond hydrolysis (GO:0090305);;	--	[S]	Function unknown	--	UPF0406 protein C16orf57 [Theobroma cacao]	--
Gorai.001G052200	3.14309	5.51436	4.82688	3.81259	2.98638	3.20427	3.48674	2.07871	4.15333	2.45755	0.92037	0.0762954	normal	0.781951	-0.537097	normal	0.57521	-0.646082	normal	0.642107	-0.694742	normal	0.0526149	-1.14613	normal	0.906106	0.124261	normal	0.889878	-0.277494	normal	0.869043	0.279891	normal	0.936394	0.162208	normal	--	--	Molecular Function: protein binding (GO:0005515);; Cellular Component: nucleus (GO:0005634);; Cellular Component: plasma membrane (GO:0005886);; Biological Process: response to salt stress (GO:0009651);; Cellular Component: integral component of membrane (GO:0016021);; Biological Process: cellular protein localization (GO:0034613);;	--	[S]	Function unknown	Ankyrin repeat-containing protein At3g12360 GN=At3g12360 OS=Arabidopsis thaliana (Mouse-ear cress) PE=2 SV=1	Transmembrane protein [Gossypium arboreum]	--
Gorai.001G052400	9.31729	8.91453	9.42328	10.2257	9.73309	10.6472	11.968	12.3291	12.8001	13.0815	0.909165	0.212058	normal	0.882761	0.188574	normal	0.865687	0.381672	normal	0.907467	0.10981	normal	0.811643	0.452137	normal	0.878127	0.317601	normal	0.846108	0.413326	normal	0.894855	0.180803	normal	0.940367	0.0662491	normal	[R]	General function prediction only	Molecular Function: RNA polymerase II transcription cofactor activity (GO:0001104);; Biological Process: regulation of transcription, DNA-templated (GO:0006355);; Cellular Component: mediator complex (GO:0016592);;	K15153|7.846e-100|tcc:TCM_014808|Mediator of RNA polymerase II transcription subunit 31 isoform 1; K15153 mediator of RNA polymerase II transcription subunit 31 (A)	[KL]	--	Mediator of RNA polymerase II transcription subunit 31 GN=F28I16.60 OS=Arabidopsis thaliana (Mouse-ear cress) PE=1 SV=1	hypothetical protein F383_31994 [Gossypium arboreum]	--
Gorai.001G052500	11.4626	11.2313	9.68163	11.9669	14.8829	22.5671	10.8896	16.2084	23.2578	17.1398	0.0136948	1.10955	normal	0.901037	0.174596	normal	0.950142	0.0325644	normal	0.781465	0.5392	normal	0.451374	0.72041	normal	0.191943	0.910414	normal	0.921504	0.241194	normal	0.130564	1.10571	normal	0.954181	0.0560745	normal	[R]	General function prediction only	Molecular Function: nucleotide binding (GO:0000166);; Biological Process: mitotic cell cycle (GO:0000278);; Molecular Function: nucleic acid binding (GO:0003676);; Molecular Function: protein binding (GO:0005515);; Cellular Component: nucleus (GO:0005634);; Cellular Component: vacuolar membrane (GO:0005774);; Cellular Component: cytosol (GO:0005829);; Biological Process: RNA processing (GO:000639…	K14396|5.20326e-145|tcc:TCM_014807|RNA-binding family protein; K14396 polyadenylate-binding protein 2 (A)	[A]	RNA processing and modification	Polyadenylate-binding protein 1 {ECO:0000303|PubMed:18479511} OS=Arabidopsis thaliana (Mouse-ear cress) PE=1 SV=1	Polyadenylate-binding 2 [Gossypium arboreum]	mRNA surveillance pathway (ko03015)
Gorai.001G052600	326.86	136.982	327.504	337.907	298.201	404.232	201.534	257.059	301.71	338.131	0.984069	0.310351	normal	0.174694	1.27048	normal	0.869643	0.522532	normal	0.987616	-0.142292	normal	0.978991	-0.325785	normal	0.986881	-0.166891	normal	0.986234	0.190911	normal	0.924563	0.636794	normal	0.980367	0.368861	normal	[H]	Coenzyme transport and metabolism	Biological Process: coenzyme metabolic process (GO:0006732);; Biological Process: phosphate-containing compound metabolic process (GO:0006796);; Biological Process: plastid organization (GO:0009657);; Biological Process: gene expression (GO:0010467);; Biological Process: heterocycle biosynthetic process (GO:0018130);; Biological Process: aromatic compound biosynthetic process (GO:0019438);; Biolo…	--	--	--	--	Putative pterin-4-alpha-carbinolamine dehydratase [Gossypium arboreum]	--
Gorai.001G052700	84.6582	208.489	218.833	102.229	81.1076	222.499	242.504	251.519	250.46	205.348	0.00030669	1.37232	up	0.648789	-0.988622	normal	0.992293	0.204069	normal	0.00328007	-1.43311	down	0.989497	0.169125	normal	0.0183634	1.21522	normal	0.00563051	1.29123	up	0.988308	0.0777416	normal	0.987131	-0.316783	normal	[P]	Inorganic ion transport and metabolism	Molecular Function: superoxide dismutase activity (GO:0004784);; Molecular Function: protein binding (GO:0005515);; Biological Process: rRNA processing (GO:0006364);; Biological Process: tRNA metabolic process (GO:0006399);; Biological Process: superoxide metabolic process (GO:0006801);; Biological Process: response to UV (GO:0009411);; Cellular Component: thylakoid (GO:0009579);; Biological Proc…	--	[P]	Inorganic ion transport and metabolism	Superoxide dismutase [Fe] 2, chloroplastic (Precursor) GN=MWD22.4 OS=Arabidopsis thaliana (Mouse-ear cress) PE=1 SV=1	Superoxide dismutase [Fe], chloroplastic [Gossypium arboreum]	--
Gorai.001G052800	10.6726	17.3652	25.9384	12.3535	12.6549	9.87382	14.4089	18.0352	10.4901	11.8239	0.937777	-0.101906	normal	0.863343	-0.475999	normal	0.941037	-0.254032	normal	0.105922	-1.04806	normal	0.787088	-0.545431	normal	0.915906	-0.251327	normal	0.939108	-0.100629	normal	0.870896	-0.418376	normal	0.648001	-0.6097	normal	[R]	General function prediction only	Molecular Function: protein binding (GO:0005515);; Cellular Component: cytoplasm (GO:0005737);; Biological Process: regulation of transcription, DNA-templated (GO:0006355);; Biological Process: RNA processing (GO:0006396);; Biological Process: cellular protein modification process (GO:0006464);; Biological Process: signal transduction (GO:0007165);; Biological Process: gamete generation (GO:00072…	K03363|0|tcc:TCM_014797|Transducin/WD40 repeat-like superfamily protein; K03363 cell division cycle 20, cofactor of APC complex (A)	[DO]	--	Cell division cycle 20.5, cofactor of APC complex GN=F15A18.30 OS=Arabidopsis thaliana (Mouse-ear cress) PE=1 SV=2	Transducin/WD40 repeat-like superfamily protein [Theobroma cacao]	Ubiquitin mediated proteolysis (ko04120)
Gorai.001G052900	0.775972	0.628794	0.835425	2.1739	3.26789	0.761992	0.448474	0.888418	2.21399	3.15897	0.940443	-0.0273394	normal	0.0171747	1.71059	normal	0.929708	-0.484863	normal	0.000213607	1.93333	up	0.923767	0.108191	normal	0.909533	0.0329467	normal	0.91669	-0.0417462	normal	0.000199849	2.25774	up	8.37224e-05	1.79068	up	--	--	Cellular Component: nucleus (GO:0005634);; Biological Process: lipid metabolic process (GO:0006629);; Biological Process: negative regulation of flower development (GO:0009910);; Biological Process: vernalization response (GO:0010048);; Biological Process: vegetative to reproductive phase transition of meristem (GO:0010228);; Biological Process: regulation of vegetative phase change (GO:0010321);…	--	--	--	Protein FRIGIDA GN=FRI OS=Arabidopsis thaliana (Mouse-ear cress) PE=1 SV=1	FRIGIDA-like protein, putative [Theobroma cacao]	--
Gorai.001G053000	8.97045	20.0558	16.783	13.9862	10.4042	8.31723	15.7819	27.0326	18.6678	17.6432	0.94882	-0.0849797	normal	0.886953	-0.525864	normal	0.938755	-0.337351	normal	0.623117	-0.736776	normal	0.697113	0.647288	normal	0.9051	0.422475	normal	0.49807	0.764694	normal	0.941373	0.288398	normal	0.708629	-0.625343	normal	[O]	Posttranslational modification, protein turnover, chaperones	Molecular Function: ATP-dependent peptidase activity (GO:0004176);; Molecular Function: ATP binding (GO:0005524);; Cellular Component: cell wall (GO:0005618);; Cellular Component: mitochondrion (GO:0005739);; Cellular Component: cytosol (GO:0005829);; Biological Process: ATP catabolic process (GO:0006200);; Cellular Component: chloroplast thylakoid membrane (GO:0009535);; Cellular Component: chlo…	K03696|0|tcc:TCM_014795|Clp ATPase isoform 1; K03696 ATP-dependent Clp protease ATP-binding subunit ClpC (A)	[O]	Posttranslational modification, protein turnover, chaperones	Chaperone protein ClpD, chloroplastic (Precursor) GN=K3K7.27 OS=Arabidopsis thaliana (Mouse-ear cress) PE=1 SV=1	Clp ATPase isoform 1 [Theobroma cacao]	--
Gorai.001G053100	2.93334	2.57782	2.20596	2.4407	2.51194	3.21366	2.61713	2.33049	1.878	1.93463	0.924446	0.129738	normal	0.895653	-0.0138329	normal	0.943714	0.0250712	normal	0.901005	0.185324	normal	0.917479	0.0816348	normal	0.836718	-0.415665	normal	0.861159	-0.373277	normal	0.840618	-0.397651	normal	0.9108	-0.273578	normal	--	--	--	--	--	--	--	Tyrosyl-DNA phosphodiesterase 1 [Gossypium arboreum]	--
Gorai.001G053200	10.3376	4.5015	8.70745	9.56576	21.705	22.9811	6.64673	6.37473	8.72318	21.5136	0.0223614	1.15737	normal	0.433196	1.00672	normal	0.884518	0.455134	normal	0.00822699	1.41155	up	0.87565	-0.346797	normal	0.904156	-0.135038	normal	0.92398	-0.0547285	normal	0.82084	0.48335	normal	2.8061e-05	1.70078	up	--	--	--	--	--	--	--	hypothetical protein L484_015527 [Morus notabilis]	--
Gorai.001G053400	77.0796	91.8295	82.6247	98.7318	109.681	82.8993	125.937	97.3417	79.2441	69.2158	0.986373	0.116002	normal	0.981782	0.107188	normal	0.924557	0.508842	normal	0.977785	0.337238	normal	0.986311	0.150046	normal	0.976087	-0.314557	normal	0.853395	-0.66099	normal	0.922741	-0.660572	normal	0.949391	-0.479191	normal	--	--	Biological Process: MAPK cascade (GO:0000165);; Molecular Function: calcium ion binding (GO:0005509);; Cellular Component: mitochondrion (GO:0005739);; Cellular Component: vacuolar membrane (GO:0005774);; Cellular Component: endoplasmic reticulum membrane (GO:0005789);; Cellular Component: Golgi apparatus (GO:0005794);; Cellular Component: cytosol (GO:0005829);; Cellular Component: plasma membran…	K08054|0|tcc:TCM_014785|Calnexin 1; K08054 calnexin (A)	[O]	Posttranslational modification, protein turnover, chaperones	Calnexin homolog (Precursor) OS=Glycine max (Soybean) PE=2 SV=1	Calnexin [Gossypium arboreum]	Protein processing in endoplasmic reticulum (ko04141);; Phagosome (ko04145)
Gorai.001G053700	87.3734	39.3841	57.5398	82.5091	80.7928	13.8215	15.5188	15.1076	19.2129	16.6313	1.88738e-15	-2.64199	down	0.341525	1.02538	normal	2.27137e-05	-1.34861	down	0.910197	0.413224	normal	1.16285e-08	-1.97465	down	9.45113e-09	-2.09691	down	3.17505e-10	-2.28256	down	0.869028	0.33003	normal	0.937392	0.0994399	normal	[S]	Function unknown	Cellular Component: mitochondrion (GO:0005739);; Molecular Function: succinate dehydrogenase (ubiquinone) activity (GO:0008177);; Biological Process: fatty acid catabolic process (GO:0009062);; Biological Process: primary root development (GO:0080022);;	--	[S]	Function unknown	--	Succinate dehydrogenase assembly factor 2, mitochondrial [Gossypium arboreum]	--
Gorai.001G053800	15.2896	26.7353	32.3378	25.8673	14.4254	33.8051	27.5288	22.5736	35.2579	35.8487	0.0689469	0.970631	normal	0.924555	-0.0177446	normal	0.960706	-0.0108436	normal	0.149533	-0.998725	normal	0.875986	-0.386028	normal	0.855666	0.45187	normal	0.0235885	1.14364	normal	0.848644	0.499279	normal	0.777263	0.522788	normal	--	--	Molecular Function: transporter activity (GO:0005215);; Biological Process: transport (GO:0006810);; Biological Process: cysteine biosynthetic process (GO:0019344);;	--	[I]	Lipid transport and metabolism	Phosphatidylinositol/phosphatidylcholine transfer protein SFH12 GN=SFH12 OS=Arabidopsis thaliana (Mouse-ear cress) PE=2 SV=1	polyphosphoinositide binding protein [Gossypium hirsutum]	--
Gorai.001G054100	0.92135	0.986403	0.691813	0.816254	1.51767	0.1051	0.115363	0.104839	0.125435	0.176082	0.00370432	-2.69448	down	0.903904	-0.219153	normal	0.000534145	-2.90555	down	0.458385	1.08976	normal	0.0560928	-2.34064	normal	0.027195	-2.30265	normal	2.93657e-05	-2.91047	down	--	--	--	--	--	--	[R]	General function prediction only	--	--	[A]	RNA processing and modification	--	WD repeat-containing protein [Gossypium arboreum]	--
Gorai.001G054200	22.1247	13.9248	24.6763	12.3587	16.4718	20.614	13.9957	25.8624	21.3179	18.0841	0.973773	-0.0771805	normal	0.946265	-0.140069	normal	0.976355	-0.00563071	normal	0.853727	-0.586448	normal	0.975728	0.0751381	normal	0.560237	0.750335	normal	0.963035	0.157972	normal	0.808434	0.670602	normal	0.876475	-0.509308	normal	--	--	Molecular Function: RNA binding (GO:0003723);; Molecular Function: protein binding (GO:0005515);; Biological Process: nucleobase-containing compound metabolic process (GO:0006139);; Biological Process: small molecule metabolic process (GO:0044281);; Cellular Component: intracellular part (GO:0044424);; Biological Process: positive regulation of meiosis (GO:0045836);; Biological Process: positive …	--	[D]	Cell cycle control, cell division, chromosome partitioning	Protein MEI2-like 1 GN=ML1 OS=Arabidopsis thaliana (Mouse-ear cress) PE=1 SV=1	Protein MEI2-like 1 [Gossypium arboreum]	--
Gorai.001G054300	0.703343	0.590614	0.34608	3.1478	1.87862	0.414607	1.89538	1.14702	1.02887	1.13004	--	--	--	0.0584084	2.04046	normal	0.502277	1.55054	normal	0.24919	2.07617	normal	--	--	--	0.278182	-1.42767	normal	0.894553	-0.671536	normal	0.901662	-0.702596	normal	--	--	--	--	--	Molecular Function: DNA binding (GO:0003677);; Molecular Function: protein heterodimerization activity (GO:0046982);;	K11511|4.06732e-53|tcc:TCM_014752|Histone superfamily protein; K11511 centromere protein S (A)	--	--	--	Centromere S [Gossypium arboreum]	--
Gorai.001G054400	94.4514	110.906	166.046	80.8682	64.1188	123.89	78.8061	122.102	118.073	114.43	0.965087	0.340346	normal	0.93425	-0.52445	normal	0.824969	-0.543539	normal	0.00142511	-1.48205	down	0.882317	-0.588496	normal	0.927107	0.484418	normal	0.552261	0.799226	normal	0.921805	0.558408	normal	0.988118	-0.100243	normal	[H]	Coenzyme transport and metabolism	Biological Process: rRNA processing (GO:0006364);; Cellular Component: chloroplast thylakoid membrane (GO:0009535);; Cellular Component: chloroplast envelope (GO:0009941);; Biological Process: regulation of proton transport (GO:0010155);; Biological Process: photosynthesis (GO:0015979);; Biological Process: chlorophyll biosynthetic process (GO:0015995);; Biological Process: isopentenyl diphosphat…	K03428|0|tcc:TCM_014750|Magnesium-protoporphyrin IX methyltransferase isoform 1; K03428 magnesium-protoporphyrin O-methyltransferase [EC:2.1.1.11] (A)	[H]	Coenzyme transport and metabolism	Magnesium protoporphyrin IX methyltransferase, chloroplastic (Precursor) GN=CHLM OS=Arabidopsis thaliana (Mouse-ear cress) PE=1 SV=1	Magnesium-protoporphyrin O-methyltransferase [Gossypium arboreum]	Porphyrin and chlorophyll metabolism (ko00860)
Gorai.001G054500	9.25724	8.54934	9.9977	10.2754	9.91833	12.9587	9.31332	9.05129	14.018	11.1445	0.760384	0.541653	normal	0.902445	0.277421	normal	0.953877	0.109438	normal	0.934737	0.0702607	normal	0.941449	-0.0510628	normal	0.857771	0.451802	normal	0.937026	0.158058	normal	0.720617	0.674602	normal	0.928867	0.273817	normal	--	--	Molecular Function: signal recognition particle binding (GO:0005047);; Cellular Component: signal recognition particle, endoplasmic reticulum targeting (GO:0005786);; Biological Process: SRP-dependent cotranslational protein targeting to membrane (GO:0006614);; Molecular Function: 7S RNA binding (GO:0008312);; Molecular Function: endoplasmic reticulum signal peptide binding (GO:0030942);;	K03107|0|tcc:TCM_014748|Signal recognition particle-related / SRP-related isoform 1; K03107 signal recognition particle subunit SRP68 (A)	[U]	Intracellular trafficking, secretion, and vesicular transport	--	Signal recognition particle-related / SRP-related isoform 1 [Theobroma cacao]	Protein export (ko03060)
Gorai.001G054600	70.7657	42.627	55.6529	74.727	91.879	52.1331	37.7133	34.0395	55.6856	75.9076	0.961966	-0.421012	normal	0.838058	0.811789	normal	0.98634	-0.170927	normal	0.892027	0.67832	normal	0.614703	-0.745877	normal	0.962696	-0.42833	normal	0.983477	-0.266483	normal	0.917557	0.609825	normal	0.00408247	1.15219	up	--	--	Molecular Function: DNA binding (GO:0003677);; Molecular Function: sequence-specific DNA binding transcription factor activity (GO:0003700);; Cellular Component: nucleus (GO:0005634);; Biological Process: regulation of transcription, DNA-templated (GO:0006355);; Biological Process: negative regulation of cell proliferation (GO:0008285);; Biological Process: auxin-activated signaling pathway (GO:0…	--	--	--	Auxin response factor 2 GN=MTG10.3 OS=Arabidopsis thaliana (Mouse-ear cress) PE=1 SV=2	Auxin response factor 2 -like protein [Gossypium arboreum]	--
Gorai.001G054700	188.482	231.047	209.515	284.056	195.72	187.281	164.167	222.183	203.002	216.099	0.995418	0.00432231	normal	0.991375	0.293533	normal	0.976733	-0.473234	normal	0.994257	-0.161238	normal	0.995717	0.0151672	normal	0.98072	-0.493365	normal	0.993953	0.135714	normal	0.989613	0.328843	normal	0.997431	-0.0461928	normal	[O]	Posttranslational modification, protein turnover, chaperones	Molecular Function: ATP-dependent peptidase activity (GO:0004176);; Molecular Function: ATP binding (GO:0005524);; Cellular Component: cell wall (GO:0005618);; Cellular Component: mitochondrion (GO:0005739);; Cellular Component: cytosol (GO:0005829);; Biological Process: proteolysis (GO:0006508);; Molecular Function: peptidase activity (GO:0008233);; Cellular Component: chloroplast thylakoid memb…	K03696|0|tcc:TCM_014739|CLPC; K03696 ATP-dependent Clp protease ATP-binding subunit ClpC (A)	[O]	Posttranslational modification, protein turnover, chaperones	Chaperone protein ClpC1, chloroplastic (Precursor) GN=K3K7.7 OS=Arabidopsis thaliana (Mouse-ear cress) PE=1 SV=1	CLPC [Theobroma cacao]	--
Gorai.001G054800	2.68113	0.724624	0.404269	1.43383	3.94825	1.28204	6.08372	1.5464	0.343335	0.57057	0.577221	-1.02567	normal	0.86194	0.815463	normal	3.70395e-10	2.9597	up	1.40474e-05	2.87887	up	0.287872	1.68104	normal	0.291228	-1.78114	normal	2.22878e-05	-2.66045	down	6.40707e-09	-3.66834	down	0.687555	-1.33928	normal	--	--	Molecular Function: adenine nucleotide transmembrane transporter activity (GO:0000295);; Molecular Function: purine ribonucleotide transmembrane transporter activity (GO:0005346);; Cellular Component: cell wall (GO:0005618);; Cellular Component: mitochondrion (GO:0005739);; Cellular Component: mitochondrial inner membrane (GO:0005743);; Cellular Component: vacuolar membrane (GO:0005774);; Cellula…	K15102|0|tcc:TCM_014732|Phosphate transporter 3,1; K15102 solute carrier family 25 (mitochondrial phosphate transporter), member 3 (A)	[C]	Energy production and conversion	Mitochondrial phosphate carrier protein 3, mitochondrial (Precursor) GN=MUA22_4 OS=Arabidopsis thaliana (Mouse-ear cress) PE=1 SV=1	Phosphate transporter 3,1 [Theobroma cacao]	--
Gorai.001G055000	3.31076	3.2682	4.72391	2.07448	1.8081	2.24965	4.40707	3.84982	2.67276	2.13579	0.831307	-0.597346	normal	0.622233	-0.919546	normal	0.924792	0.238876	normal	0.132541	-1.32789	normal	0.91201	-0.0998562	normal	0.90146	0.360044	normal	0.915609	0.309467	normal	0.705489	-0.751322	normal	0.530457	-0.938949	normal	[T]	Signal transduction mechanisms	--	--	[A]	RNA processing and modification	--	Sterile alpha motif domain-containing protein, putative [Theobroma cacao]	--
Gorai.001G055100	15.0469	14.2886	13.4049	14.1709	13.5158	21.8847	12.6487	13.74	16.2956	12.7734	0.770681	0.516433	normal	0.902696	-0.0731202	normal	0.931019	-0.203141	normal	0.917704	-0.0492884	normal	0.927301	-0.00468897	normal	0.909169	0.213218	normal	0.923302	-0.0711646	normal	0.853063	0.396095	normal	0.937296	-0.121195	normal	--	--	Cellular Component: intracellular organelle (GO:0043229);; Cellular Component: cytoplasmic part (GO:0044444);;	K02911|1.15781e-33|pop:POPTR_0008s08960g|POPTRDRAFT_820493; hypothetical protein; K02911 large subunit ribosomal protein L32 (A)	--	--	--	50S ribosomal L32 [Gossypium arboreum]	Ribosome (ko03010)
Gorai.001G055200	5.43138	11.5164	7.85937	8.09254	8.95987	5.12664	13.894	9.84248	8.4547	8.21745	0.922875	-0.0856258	normal	0.837242	-0.472967	normal	0.936631	0.234308	normal	0.905457	0.223381	normal	0.870568	0.360976	normal	0.925242	0.0682605	normal	0.926469	-0.111077	normal	0.772408	-0.5836	normal	0.922596	-0.253056	normal	--	--	Molecular Function: protein binding (GO:0005515);; Biological Process: cellular protein modification process (GO:0006464);; Biological Process: signal transduction (GO:0007165);; Biological Process: response to abiotic stimulus (GO:0009628);; Biological Process: post-embryonic development (GO:0009791);; Biological Process: defense response, incompatible interaction (GO:0009814);; Biological Proce…	--	[S]	Function unknown	U-box domain-containing protein 4 GN=PUB4 OS=Arabidopsis thaliana (Mouse-ear cress) PE=1 SV=3	ARM repeat superfamily protein isoform 1 [Theobroma cacao]	--
Gorai.001G055300	21.5052	18.2552	19.9224	11.6176	12.7765	20.4411	17.286	13.719	15.6193	15.8088	0.962778	-0.0386932	normal	0.77211	-0.661803	normal	0.968769	-0.0847734	normal	0.716436	-0.653443	normal	0.773136	-0.548149	normal	0.866188	0.437461	normal	0.917438	0.316739	normal	0.941305	-0.0853617	normal	0.950028	0.204965	normal	[RTKL]	--	Biological Process: mitotic cell cycle (GO:0000278);; Biological Process: mRNA splicing, via spliceosome (GO:0000398);; Biological Process: cytokinesis (GO:0000910);; Molecular Function: protein serine/threonine kinase activity (GO:0004674);; Molecular Function: protein binding (GO:0005515);; Molecular Function: ATP binding (GO:0005524);; Cellular Component: nucleus (GO:0005634);; Cellular Compon…	--	[D]	Cell cycle control, cell division, chromosome partitioning	Probable serine/threonine-protein kinase At1g54610 GN=At1g54610 OS=Arabidopsis thaliana (Mouse-ear cress) PE=1 SV=1	hypothetical protein F383_12098 [Gossypium arboreum]	--
Gorai.001G055600	166.683	43.8684	89.3359	70.508	112.281	65.3582	22.1719	60.8851	27.6428	57.6692	0.000544976	-1.32259	down	0.796494	0.68997	normal	0.00489483	-1.00809	down	0.952556	0.344766	normal	0.848887	-0.52505	normal	0.00214517	-1.32404	down	0.212294	-0.931804	normal	0.867649	0.428111	normal	0.973237	-0.0673441	normal	[S]	Function unknown	Molecular Function: protein binding (GO:0005515);; Cellular Component: integral component of plasma membrane (GO:0005887);; Biological Process: calcium ion transport (GO:0006816);; Biological Process: copper ion transport (GO:0006825);; Biological Process: Golgi organization (GO:0007030);; Molecular Function: sucrose transmembrane transporter activity (GO:0008515);; Cellular Component: plastid (G…	K15382|3.98717e-148|tcc:TCM_014707|Nodulin MtN3 family protein, putative isoform 1; K15382 solute carrier family 50 (sugar transporter) (A)	[R]	General function prediction only	Bidirectional sugar transporter SWEET10 GN=SWEET10 OS=Arabidopsis thaliana (Mouse-ear cress) PE=2 SV=1	Nodulin MtN3 family protein, putative isoform 1 [Theobroma cacao]	--
Gorai.001G055700	121.233	24.1014	62.0115	92.4524	121.098	83.8205	27.0637	76.7217	44.4458	94.583	0.858468	-0.525149	normal	0.000194438	1.90037	up	0.947882	0.152801	normal	0.319669	0.926638	normal	0.939718	0.302213	normal	0.0569512	-1.05491	normal	0.945221	-0.352119	normal	0.631571	0.749734	normal	0.961154	0.26737	normal	--	--	Molecular Function: protein binding (GO:0005515);; Cellular Component: integral component of plasma membrane (GO:0005887);; Biological Process: transport (GO:0006810);; Biological Process: calcium ion transport (GO:0006816);; Biological Process: copper ion transport (GO:0006825);; Biological Process: Golgi organization (GO:0007030);; Molecular Function: sucrose transmembrane transporter activity …	K15382|4.92522e-130|tcc:TCM_014707|Nodulin MtN3 family protein, putative isoform 1; K15382 solute carrier family 50 (sugar transporter) (A)	[R]	General function prediction only	Bidirectional sugar transporter SWEET10 GN=SWEET10 OS=Arabidopsis thaliana (Mouse-ear cress) PE=2 SV=1	Nodulin MtN3 family protein, putative isoform 1 [Theobroma cacao]	--
Gorai.001G055800	107.404	207.853	245.35	97.2075	80.4593	133.865	140.872	172.57	139.962	126.463	0.976258	0.329686	normal	0.519537	-1.08716	normal	0.921322	-0.526115	normal	0.000101886	-1.68969	down	0.935265	-0.569862	normal	0.941429	0.508275	normal	0.847136	0.653742	normal	0.985884	0.00242149	normal	0.962312	-0.471823	normal	[H]	Coenzyme transport and metabolism	Biological Process: pentose-phosphate shunt (GO:0006098);; Biological Process: rRNA processing (GO:0006364);; Biological Process: arginine metabolic process (GO:0006525);; Biological Process: protoporphyrinogen IX biosynthetic process (GO:0006782);; Biological Process: defense response (GO:0006952);; Molecular Function: transaminase activity (GO:0008483);; Biological Process: aromatic amino acid …	K01845|0|tcc:TCM_014701|Glutamate-1-semialdehyde 2,1-aminomutase 2; K01845 glutamate-1-semialdehyde 2,1-aminomutase [EC:5.4.3.8] (A)	[E]	Amino acid transport and metabolism	Glutamate-1-semialdehyde 2,1-aminomutase 2, chloroplastic (Precursor) GN=T8P19.240 OS=Arabidopsis thaliana (Mouse-ear cress) PE=2 SV=2	Glutamate-1-semialdehyde 2,1-aminomutase 2, chloroplastic -like protein [Gossypium arboreum]	Porphyrin and chlorophyll metabolism (ko00860)
Gorai.001G056200	12.5252	10.7561	12.3949	21.6471	20.4982	13.678	11.5492	12.6819	18.8649	20.4638	0.95103	0.146499	normal	0.353421	1.01994	normal	0.959984	0.139156	normal	0.685124	0.696103	normal	0.954394	0.00111701	normal	0.957489	-0.169442	normal	0.964476	0.0266413	normal	0.656192	0.767208	normal	0.441041	0.716516	normal	--	--	Biological Process: xylem and phloem pattern formation (GO:0010051);; Biological Process: RNA metabolic process (GO:0016070);; Molecular Function: hydrolase activity (GO:0016787);; Cellular Component: intracellular membrane-bounded organelle (GO:0043231);; Biological Process: cellular component biogenesis (GO:0044085);; Cellular Component: cytoplasmic part (GO:0044444);; Biological Process: singl…	K17046|2.16053e-162|tcc:TCM_014693|DEK domain-containing chromatin associated protein, putative isoform 1; K17046 protein DEK (A)	[B]	Chromatin structure and dynamics	Nucleolin 2 GN=OSJNBa0058K23.21 OS=Oryza sativa subsp. japonica (Rice) PE=2 SV=2	DEK domain-containing chromatin associated protein, putative isoform 1 [Theobroma cacao]	--
Gorai.001G056300	46.7909	64.0612	94.1782	120.953	96.2317	138.244	67.0669	117.046	181.196	152.635	5.57139e-06	1.57622	up	0.712919	0.880494	normal	0.984477	0.0673097	normal	0.97985	-0.033722	normal	0.975264	0.250724	normal	0.909042	0.57642	normal	0.822334	0.667231	normal	0.014202	1.44497	normal	0.971298	0.377257	normal	[J]	Translation, ribosomal structure and biogenesis	Biological Process: RNA methylation (GO:0001510);; Molecular Function: structural constituent of ribosome (GO:0003735);; Cellular Component: nucleolus (GO:0005730);; Cellular Component: vacuolar membrane (GO:0005774);; Cellular Component: Golgi apparatus (GO:0005794);; Cellular Component: plasma membrane (GO:0005886);; Biological Process: translation (GO:0006412);; Cellular Component: chloroplast…	K02936|2.85653e-148|tcc:TCM_014692|Ribosomal protein L7Ae/L30e/S12e/Gadd45 family protein; K02936 large subunit ribosomal protein L7Ae (A)	[J]	Translation, ribosomal structure and biogenesis	60S ribosomal protein L7a OS=Oryza sativa subsp. japonica (Rice) PE=2 SV=1	60S ribosomal L7a [Gossypium arboreum]	Ribosome (ko03010)
Gorai.001G056500	3.96874	2.83067	1.86185	1.01547	1.4037	2.09484	1.55635	3.05611	2.28698	1.16669	0.355476	-0.906107	normal	0.139446	-1.39155	normal	0.539254	-0.824268	normal	0.89254	-0.394417	normal	0.681108	0.689077	normal	0.272811	1.15556	normal	0.917309	-0.237483	normal	0.796084	0.59825	normal	0.0558517	-1.32334	normal	[O]	Posttranslational modification, protein turnover, chaperones	Biological Process: nuclear division (GO:0000280);; Biological Process: cytokinesis by cell plate formation (GO:0000911);; Cellular Component: cytosol (GO:0005829);; Cellular Component: plasma membrane (GO:0005886);; Biological Process: regulation of cellular amino acid metabolic process (GO:0006521);; Biological Process: nucleolus organization (GO:0007000);; Biological Process: metabolic process…	--	--	--	ACT domain-containing protein ACR4 {ECO:0000305} OS=Arabidopsis thaliana (Mouse-ear cress) PE=2 SV=1	[Protein-PII] uridylyltransferase [Gossypium arboreum]	--
Gorai.001G056700	2.62132	2.25344	1.29832	1.70564	1.15944	2.62846	2.59601	3.14742	1.72551	2.52527	0.922159	0.0229387	normal	0.855778	-0.354085	normal	0.927762	0.191977	normal	0.923517	-0.142251	normal	0.0442183	1.25889	normal	0.912675	0.00934204	normal	0.24501	1.08316	normal	0.82154	-0.481027	normal	0.904774	-0.322676	normal	--	--	Biological Process: reproduction (GO:0000003);; Biological Process: double-strand break repair via homologous recombination (GO:0000724);; Biological Process: meiotic nuclear division (GO:0007126);; Biological Process: single-organism process (GO:0044699);; Biological Process: floral whorl development (GO:0048438);; Biological Process: floral organ formation (GO:0048449);; Biological Process: phy…	K10990|0|tcc:TCM_014687|Domain of Uncharacterized protein function, putative; K10990 RecQ-mediated genome instability protein 1 (A)	--	--	RecQ-mediated genome instability protein 1 GN=RMI1 OS=Arabidopsis thaliana (Mouse-ear cress) PE=1 SV=1	Domain of Uncharacterized protein function, putative [Theobroma cacao]	--
Gorai.001G057000	21.4724	6.62674	10.7806	16.8119	20.2104	14.7027	2.09824	10.1063	5.54637	11.5378	0.756895	-0.526767	normal	0.0640682	1.31957	normal	0.00403265	-1.58779	down	0.542823	0.743343	normal	0.896729	-0.231747	normal	0.000709146	-1.57689	down	0.424017	-0.788896	normal	0.155861	1.35093	normal	0.926817	0.182962	normal	[U]	Intracellular trafficking, secretion, and vesicular transport	Cellular Component: nucleus (GO:0005634);; Cellular Component: mitochondrion (GO:0005739);; Biological Process: response to desiccation (GO:0009269);; Biological Process: response to cold (GO:0009409);; Cellular Component: plasmodesma (GO:0009506);; Cellular Component: chloroplast (GO:0009507);; Biological Process: pollen development (GO:0009555);; Biological Process: response to abscisic acid (G…	K17279|2.89434e-82|tcc:TCM_014680|HVA22 D isoform 3; K17279 receptor expression-enhancing protein 5/6 (A)	[U]	Intracellular trafficking, secretion, and vesicular transport	HVA22-like protein e GN=HVA22E OS=Arabidopsis thaliana (Mouse-ear cress) PE=2 SV=1	HVA22-like protein e [Gossypium arboreum]	--
Gorai.001G057100	17.4923	37.0646	18.7121	10.8747	9.57003	29.2598	32.5497	4.07505	32.1977	12.6582	0.640104	0.641535	normal	0.000519704	-1.81394	down	0.967949	-0.216286	normal	0.0533263	-1.12179	normal	3.72935e-12	-2.409	down	0.000156291	1.51669	up	0.891288	0.343791	normal	0.956611	-0.0285931	normal	6.88565e-06	1.6201	up	[M]	Cell wall/membrane/envelope biogenesis	Cellular Component: chromatin (GO:0000785);; Molecular Function: protein binding (GO:0005515);; Cellular Component: nucleus (GO:0005634);; Cellular Component: plasma membrane (GO:0005886);; Biological Process: DNA metabolic process (GO:0006259);; Biological Process: regulation of transcription, DNA-templated (GO:0006355);; Cellular Component: plasmodesma (GO:0009506);; Cellular Component: chlorop…	--	[P]	Inorganic ion transport and metabolism	Heavy metal-associated isoprenylated plant protein 26 (Precursor) GN=F20M13.140 OS=Arabidopsis thaliana (Mouse-ear cress) PE=1 SV=1	superoxide dismutase 1 copper chaperone [Gossypium arboreum]	--
Gorai.001G057600	1.57398	0.880886	0.617872	1.33122	0.666868	0.307324	0.498037	0.927153	0	0.76838	--	--	--	--	--	--	--	--	--	--	--	--	--	--	--	--	--	--	--	--	--	--	--	--	--	--	--	--	--	Biological Process: response to molecule of bacterial origin (GO:0002237);; Biological Process: respiratory burst involved in defense response (GO:0002679);; Molecular Function: sequence-specific DNA binding transcription factor activity (GO:0003700);; Molecular Function: protein binding (GO:0005515);; Cellular Component: nucleus (GO:0005634);; Biological Process: protein targeting to membrane (G…	--	--	--	Probable WRKY transcription factor 75 GN=WRKY75 OS=Arabidopsis thaliana (Mouse-ear cress) PE=2 SV=1	WRKY transcription factor 9 [Gossypium hirsutum]	--
Gorai.001G057800	22.2949	21.5747	23.4152	24.9201	27.1385	28.8682	25.4744	32.8525	27.6919	28.116	0.888862	0.381695	normal	0.924057	0.120069	normal	0.952842	0.16929	normal	0.927827	0.226094	normal	0.757575	0.553312	normal	0.938091	0.163067	normal	0.949503	0.0336502	normal	0.928964	0.169231	normal	0.934562	-0.298442	normal	[R]	General function prediction only	Molecular Function: carbonate dehydratase activity (GO:0004089);; Molecular Function: protein binding (GO:0005515);; Cellular Component: mitochondrial respiratory chain complex I (GO:0005747);; Cellular Component: vacuolar membrane (GO:0005774);; Cellular Component: plasma membrane (GO:0005886);; Biological Process: glycolytic process (GO:0006096);; Biological Process: pentose-phosphate shunt (GO…	--	--	--	Gamma carbonic anhydrase-like 1, mitochondrial (Precursor) GN=GAMMACAL1 OS=Arabidopsis thaliana (Mouse-ear cress) PE=1 SV=1	hypothetical protein F383_16476 [Gossypium arboreum]	--
Gorai.001G057900	82.0171	11.0195	33.6846	27.6872	31.739	40.4608	19.9711	12.5199	8.27128	6.64111	0.0332852	-1.03208	normal	0.105434	1.24112	normal	0.309328	0.807601	normal	0.920087	-0.0543228	normal	0.00161598	-1.3879	down	0.000216512	-1.69821	down	1.51039e-07	-2.2527	down	0.131865	-1.18746	normal	0.406529	-0.921365	normal	--	--	--	--	--	--	--	hypothetical protein L484_010115 [Morus notabilis]	--
Gorai.001G058100	14.1144	6.34466	6.28639	4.4842	4.98123	5.71801	3.37944	3.92551	2.12977	2.61273	0.00254783	-1.24503	down	0.822871	-0.467245	normal	0.0324808	-0.984912	normal	0.891342	-0.274968	normal	0.371091	-0.779944	normal	0.102419	-1.07405	normal	0.267736	-0.906413	normal	0.799828	-0.502609	normal	0.869732	-0.407168	normal	[R]	General function prediction only	Cellular Component: mitochondrion (GO:0005739);; Biological Process: protein targeting to membrane (GO:0006612);; Biological Process: response to salt stress (GO:0009651);; Biological Process: response to ethylene (GO:0009723);; Biological Process: abscisic acid-activated signaling pathway (GO:0009738);; Biological Process: salicylic acid mediated signaling pathway (GO:0009863);; Biological Proce…	--	--	--	CBS domain-containing protein CBSCBSPB1 GN=CBSCBSPB1 OS=Arabidopsis thaliana (Mouse-ear cress) PE=1 SV=1	CBS domain-containing CBSCBSPB5 -like protein [Gossypium arboreum]	--
Gorai.001G058200	11.9225	9.70237	7.31484	5.51113	8.84909	11.368	10.0563	3.52244	5.5199	6.39835	0.942856	-0.0567933	normal	0.609465	-0.769155	normal	0.95361	-0.0284109	normal	0.873595	0.354509	normal	0.128507	-0.960864	normal	0.917849	0.00954999	normal	0.835343	-0.444195	normal	0.672499	-0.676886	normal	0.23324	0.864299	normal	[M]	Cell wall/membrane/envelope biogenesis	Molecular Function: phospholipase C activity (GO:0004629);; Cellular Component: vacuole (GO:0005773);; Cellular Component: cytosol (GO:0005829);; Cellular Component: plasma membrane (GO:0005886);; Biological Process: glycolipid biosynthetic process (GO:0009247);; Biological Process: phospholipid catabolic process (GO:0009395);; Cellular Component: plasmodesma (GO:0009506);; Biological Process: ce…	K01114|0|tcc:TCM_014656|Non-specific phospholipase C6; K01114 phospholipase C [EC:3.1.4.3] (A)	--	--	Non-specific phospholipase C6 (Precursor) GN=NPC6 OS=Arabidopsis thaliana (Mouse-ear cress) PE=2 SV=1	Non-specific phospholipase C6 [Theobroma cacao]	Inositol phosphate metabolism (ko00562);; Glycerophospholipid metabolism (ko00564);; Ether lipid metabolism (ko00565)
Gorai.001G058300	17.7013	12.0542	12.8011	19.711	17.08	15.8627	14.6182	9.33495	15.1724	13.9859	0.933641	-0.183969	normal	0.738066	0.665635	normal	0.943728	0.170325	normal	0.87077	0.39794	normal	0.858239	-0.386596	normal	0.873144	-0.401967	normal	0.910799	-0.284668	normal	0.916475	0.150051	normal	0.79538	0.494512	normal	--	--	Cellular Component: chloroplast (GO:0009507);; Cellular Component: mediator complex (GO:0016592);;	--	--	--	Mediator of RNA polymerase II transcription subunit 30 GN=MLE2.11 OS=Arabidopsis thaliana (Mouse-ear cress) PE=1 SV=1	Uncharacterized protein isoform 1 [Theobroma cacao]	--
Gorai.001G058400	1.01583	1.92151	1.49337	1.75316	0.973255	0.50069	0.994659	1.60655	1.87481	1.60545	0.662629	-0.920958	normal	0.881672	-0.13397	normal	0.212776	-0.989041	normal	0.829008	-0.537219	normal	0.909378	0.132667	normal	0.905774	0.113614	normal	0.687486	0.716018	normal	0.392627	1.00169	normal	0.93982	0.0344234	normal	[O]	Posttranslational modification, protein turnover, chaperones	Cellular Component: endoplasmic reticulum lumen (GO:0005788);; Cellular Component: plasma membrane (GO:0005886);; Biological Process: response to heat (GO:0009408);; Cellular Component: plasmodesma (GO:0009506);; Biological Process: pollen tube growth (GO:0009860);; Molecular Function: oxidoreductase activity (GO:0016491);; Biological Process: cellular response to stress (GO:0033554);; Biological…	--	--	--	Chaperone protein dnaJ 49 OS=Arabidopsis thaliana (Mouse-ear cress) PE=2 SV=2	DNAJ heat shock N-terminal domain-containing protein, putative [Theobroma cacao]	--
Gorai.001G058500	33.4876	69.0252	41.3816	21.8803	18.5553	49.8049	55.7928	48.6641	40.2107	38.6448	0.766834	0.578035	normal	0.00121223	-1.73863	down	0.958844	-0.304292	normal	0.0137726	-1.25625	normal	0.9613	0.164366	normal	0.224805	0.895123	normal	0.0495198	1.06558	normal	0.901496	-0.48562	normal	0.933476	-0.361894	normal	--	--	Molecular Function: DNA binding (GO:0003677);; Molecular Function: sequence-specific DNA binding transcription factor activity (GO:0003700);; Molecular Function: protein binding (GO:0005515);; Cellular Component: cytosol (GO:0005829);; Biological Process: regulation of transcription, DNA-templated (GO:0006355);; Biological Process: abscisic acid-activated signaling pathway (GO:0009738);; Cellular…	--	[K]	Transcription	Nuclear transcription factor Y subunit C-1 GN=T8P19.100 OS=Arabidopsis thaliana (Mouse-ear cress) PE=1 SV=1	Nuclear transcription factor Y subunit C-1 -like protein [Gossypium arboreum]	--
Gorai.001G058700	1.1956	0.442436	0.208631	0.309707	0.120424	0.139635	0	0	0	0.118772	--	--	--	--	--	--	--	--	--	--	--	--	--	--	--	--	--	--	--	--	--	--	--	--	--	--	--	--	--	Cellular Component: Golgi apparatus (GO:0005794);; Biological Process: lignin metabolic process (GO:0009808);; Biological Process: plant-type secondary cell wall biogenesis (GO:0009834);; Molecular Function: glucuronoxylan 4-O-methyltransferase activity (GO:0030775);; Biological Process: xylan biosynthetic process (GO:0045492);;	--	--	--	Protein IRREGULAR XYLEM 15 GN=IRX15 OS=Arabidopsis thaliana (Mouse-ear cress) PE=2 SV=1	Uncharacterized protein TCM_014647 [Theobroma cacao]	--
Gorai.001G058800	4.70692	4.75159	4.08275	4.5193	4.94276	4.32308	4.30079	3.85155	5.35638	4.33017	0.924748	0.0644945	normal	0.889995	-0.095262	normal	0.942406	0.00573864	normal	0.908843	0.0952257	normal	0.907095	-0.173058	normal	0.877889	0.310357	normal	0.873486	-0.336287	normal	0.878368	0.262349	normal	0.935924	-0.0729478	normal	--	--	--	--	--	--	TITAN-like protein GN=TTL OS=Arabidopsis thaliana (Mouse-ear cress) PE=2 SV=1	Coiled-coil domain-containing 84 [Gossypium arboreum]	--
Gorai.001G058900	9.87906	4.84526	5.12728	4.80361	12.0493	9.73883	6.83604	5.36886	6.92185	3.85287	0.923932	-0.0247465	normal	0.904758	-0.163574	normal	0.885855	0.481142	normal	0.362447	1.00903	normal	0.92029	-0.1063	normal	0.845969	0.539049	normal	0.0058305	-1.66179	down	0.902806	-0.0508754	normal	0.917133	-0.535908	normal	--	--	Cellular Component: nucleus (GO:0005634);; Molecular Function: protein self-association (GO:0043621);; Molecular Function: transcription regulatory region DNA binding (GO:0044212);; Molecular Function: protein heterodimerization activity (GO:0046982);; Biological Process: regulation of starch metabolic process (GO:2000904);;	--	--	--	Protein SHOOT GRAVITROPISM 5 GN=At2g01940 OS=Arabidopsis thaliana (Mouse-ear cress) PE=1 SV=1	Uncharacterized protein TCM_014645 [Theobroma cacao]	--
Gorai.001G059100	4.20859	2.04706	2.35391	0.603633	1.73446	2.60706	2.4687	3.2909	2.50823	2.05209	0.708347	-0.655107	normal	0.093337	-1.71083	normal	0.926835	0.250248	normal	0.860136	-0.496196	normal	0.853499	0.419648	normal	0.00685634	1.95297	up	0.914828	0.184244	normal	0.899888	-0.0124193	normal	0.704078	-0.739546	normal	--	--	Cellular Component: nucleus (GO:0005634);;	--	--	--	F-box protein At1g67340 GN=At1g67340 OS=Arabidopsis thaliana (Mouse-ear cress) PE=1 SV=1	hypothetical protein F383_09648 [Gossypium arboreum]	--
Gorai.001G059200	13.5444	13.4899	13.6227	12.6302	10.6087	21.7609	16.7764	22.9789	15.7956	12.7048	0.500128	0.699706	normal	0.91741	-0.11465	normal	0.928566	0.277487	normal	0.892151	-0.331039	normal	0.298469	0.799222	normal	0.900242	0.326086	normal	0.912648	0.262753	normal	0.93255	-0.0107944	normal	0.116839	-0.872938	normal	[R]	General function prediction only	Molecular Function: kinase activity (GO:0016301);; Biological Process: phosphorylation (GO:0016310);; Molecular Function: adenyl nucleotide binding (GO:0030554);;	--	[C]	Energy production and conversion	SNF1-related protein kinase regulatory subunit gamma-1 GN=T8P19.40 OS=Arabidopsis thaliana (Mouse-ear cress) PE=1 SV=2	SNF1-related protein kinase regulatory subunit gamma-1 [Gossypium arboreum]	--
Gorai.001G059300	5.72243	10.3642	9.07316	3.82354	3.61559	3.17496	8.03571	6.4486	3.92838	3.79487	0.345722	-0.964596	normal	0.090718	-1.29959	normal	0.726117	-0.551069	normal	0.0537481	-1.2695	normal	0.83401	-0.419863	normal	0.911918	-0.018882	normal	0.913591	0.111053	normal	0.666573	-0.720182	normal	0.613106	-0.751877	normal	[O]	Posttranslational modification, protein turnover, chaperones	Molecular Function: cysteine-type peptidase activity (GO:0008234);; Biological Process: post-embryonic development (GO:0009791);; Biological Process: cellular component organization (GO:0016043);; Biological Process: protein metabolic process (GO:0019538);; Biological Process: cellular macromolecule metabolic process (GO:0044260);; Biological Process: single-organism developmental process (GO:004…	--	[O]	Posttranslational modification, protein turnover, chaperones	Probable ubiquitin-like-specific protease 2B OS=Arabidopsis thaliana (Mouse-ear cress) PE=1 SV=3	putative ubiquitin-like-specific protease 2B [Gossypium arboreum]	--
Gorai.001G059400	14.7075	13.9384	12.8131	14.4938	15.4129	16.0907	15.3145	14.8744	12.7246	13.0362	0.964894	0.200639	normal	0.956414	0.0780492	normal	0.970538	0.212903	normal	0.961079	0.170933	normal	0.9654	0.151312	normal	0.95125	-0.257165	normal	0.950741	-0.278842	normal	0.939781	-0.336247	normal	0.961049	-0.264511	normal	[O]	Posttranslational modification, protein turnover, chaperones	Molecular Function: nucleotide binding (GO:0000166);; Biological Process: polysaccharide biosynthetic process (GO:0000271);; Molecular Function: calmodulin binding (GO:0005516);; Molecular Function: ATP binding (GO:0005524);; Cellular Component: cell wall (GO:0005618);; Cellular Component: nuclear envelope (GO:0005635);; Cellular Component: nucleoplasm (GO:0005654);; Cellular Component: nucleolus…	--	[O]	Posttranslational modification, protein turnover, chaperones	Katanin p60 ATPase-containing subunit A1 {ECO:0000255|HAMAP-Rule:MF_03023} GN=At1g80350 OS=Arabidopsis thaliana (Mouse-ear cress) PE=1 SV=1	ATPase family AAA domain-containing protein 1 [Gossypium arboreum]	--
Gorai.001G059500	0.262588	0.766989	0	1.35922	0	0	0	0.620487	0	0	--	--	--	--	--	--	--	--	--	--	--	--	--	--	--	--	--	--	--	--	--	--	--	--	--	--	--	[TZDR]	--	Biological Process: MAPK cascade (GO:0000165);; Biological Process: respiratory burst involved in defense response (GO:0002679);; Molecular Function: calcium ion binding (GO:0005509);; Cellular Component: nucleus (GO:0005634);; Cellular Component: peroxisome (GO:0005777);; Cellular Component: plasma membrane (GO:0005886);; Biological Process: protein targeting to membrane (GO:0006612);; Biologica…	K13448|1.07361e-71|tcc:TCM_014613|Calmodulin like 37; K13448 calcium-binding protein CML (A)	[T]	Signal transduction mechanisms	Putative calcium-binding protein CML19 OS=Oryza sativa subsp. japonica (Rice) PE=3 SV=1	Calmodulin like 37 [Theobroma cacao]	Plant-pathogen interaction (ko04626)
Gorai.001G059600	0.697413	20.6358	15.4331	28.1739	6.66739	0.567782	11.74	28.8857	41.9843	23.5785	0.926722	-0.227922	normal	0.926728	0.476116	normal	0.127028	-0.782667	normal	0.0177535	-1.23357	normal	0.195794	0.884755	normal	0.880864	0.570363	normal	9.97468e-07	1.81574	up	5.28331e-05	1.88327	up	0.96512	-0.309331	normal	[R]	General function prediction only	Molecular Function: DNA binding (GO:0003677);; Molecular Function: chromatin binding (GO:0003682);; Molecular Function: RNA binding (GO:0003723);; Molecular Function: protein binding (GO:0005515);; Cellular Component: nucleolus (GO:0005730);; Biological Process: response to organic substance (GO:0010033);; Cellular Component: mediator complex (GO:0016592);; Molecular Function: hydrolase activity,…	--	[A]	RNA processing and modification	Trihelix transcription factor GT-3b GN=F16M14.18 OS=Arabidopsis thaliana (Mouse-ear cress) PE=1 SV=1	Ribonuclease J [Gossypium arboreum]	--
Gorai.001G059700	9.40794	15.505	17.0118	15.1291	7.73187	7.7152	14.9797	17.4964	13.6973	12.529	0.89553	-0.275627	normal	0.911424	-0.0547353	normal	0.951732	-0.0648276	normal	0.0514956	-1.14685	normal	0.937787	0.039674	normal	0.921657	-0.145057	normal	0.580515	0.693119	normal	0.912666	-0.0799267	normal	0.788052	-0.502097	normal	--	--	Biological Process: cytokinesis (GO:0000910);; Cellular Component: mitochondrion (GO:0005739);; Cellular Component: endoplasmic reticulum (GO:0005783);; Biological Process: acetyl-CoA metabolic process (GO:0006084);; Biological Process: pinocytosis (GO:0006907);; Biological Process: microtubule nucleation (GO:0007020);; Biological Process: positive gravitropism (GO:0009958);; Biological Process: …	K08246|3.77325e-177|gmx:100777966|cycloeucalenol cycloisomerase-like; K08246 cycloeucalenol cycloisomerase [EC:5.5.1.9] (A)	--	--	Cycloeucalenol cycloisomerase GN=CPI1 OS=Arabidopsis thaliana (Mouse-ear cress) PE=2 SV=1	Cycloeucalenol cycloisomerase -like protein [Gossypium arboreum]	Steroid biosynthesis (ko00100)
Gorai.001G059800	0	1.31517	0.349156	0.462051	0	0	0.271662	0	0.739741	0	--	--	--	--	--	--	--	--	--	--	--	--	--	--	--	--	--	--	--	--	--	--	--	--	--	--	--	--	--	--	--	--	--	--	--	--
Gorai.001G059900	16.5341	37.4922	45.1059	27.7516	20.3903	35.5186	30.884	41.3707	43.7702	39.7919	0.00998103	1.11944	up	0.917566	-0.444243	normal	0.958917	-0.280462	normal	0.032553	-1.18792	normal	0.971665	-0.134308	normal	0.775408	0.623127	normal	0.123685	0.982115	normal	0.901855	0.513874	normal	0.979131	-0.0778343	normal	[E]	Amino acid transport and metabolism	Molecular Function: argininosuccinate synthase activity (GO:0004055);; Molecular Function: ATP binding (GO:0005524);; Biological Process: arginine biosynthetic process (GO:0006526);;	K01940|0|tcc:TCM_014608|Arginosuccinate synthase family isoform 1; K01940 argininosuccinate synthase [EC:6.3.4.5] (A)	[E]	Amino acid transport and metabolism	Argininosuccinate synthase, chloroplastic (Precursor) GN=At4g24830 OS=Arabidopsis thaliana (Mouse-ear cress) PE=2 SV=3	Arginosuccinate synthase family isoform 1 [Theobroma cacao]	Alanine, aspartate and glutamate metabolism (ko00250);; Arginine and proline metabolism (ko00330);; Biosynthesis of amino acids (ko01230)
Gorai.001G060100	8.2127	13.3938	15.3585	11.3695	10.4131	11.0014	16.8465	13.0485	12.1754	13.0512	0.877173	0.380865	normal	0.915953	-0.241849	normal	0.94576	0.244584	normal	0.866505	-0.444723	normal	0.947376	-0.117304	normal	0.940677	0.0952571	normal	0.909084	0.325309	normal	0.908097	-0.335662	normal	0.960485	-0.0082784	normal	[S]	Function unknown	Molecular Function: protein kinase activity (GO:0004672);; Molecular Function: protein binding (GO:0005515);; Biological Process: polysaccharide metabolic process (GO:0005976);; Biological Process: defense response (GO:0006952);; Biological Process: signal transduction (GO:0007165);; Biological Process: epidermis development (GO:0008544);; Biological Process: macromolecule biosynthetic process (G…	--	--	--	Probable inactive leucine-rich repeat receptor-like protein kinase At3g03770 (Precursor) GN=At3g03770 OS=Arabidopsis thaliana (Mouse-ear cress) PE=2 SV=1	hypothetical protein F383_25176 [Gossypium arboreum]	--
Gorai.001G060200	13.2356	12.2985	15.7008	22.5059	20.4956	22.7874	10.4466	12.7913	23.0062	25.1095	0.323706	0.790673	normal	0.588324	0.858825	normal	0.93651	-0.259757	normal	0.899713	0.421818	normal	0.930104	-0.266036	normal	0.962462	0.048291	normal	0.942942	0.292945	normal	0.0601036	1.22143	normal	0.0345922	0.975262	normal	[J]	Translation, ribosomal structure and biogenesis	Cellular Component: cell wall (GO:0005618);; Cellular Component: nucleolus (GO:0005730);; Biological Process: nucleotide biosynthetic process (GO:0009165);; Cellular Component: membrane (GO:0016020);; Biological Process: organonitrogen compound biosynthetic process (GO:1901566);;	K14564|0|tcc:TCM_014605|Nucleolar protein NOP56; K14564 nucleolar protein 56 (A)	[AJ]	--	Probable nucleolar protein 5-2 GN=T12H1.2 OS=Arabidopsis thaliana (Mouse-ear cress) PE=2 SV=1	Nucleolar 56 [Gossypium arboreum]	Ribosome biogenesis in eukaryotes (ko03008)
Gorai.001G060300	3.8173	13.2722	12.0374	5.13328	2.84116	5.27042	12.1174	11.0572	8.55077	8.71998	0.820542	0.500006	normal	0.0488616	-1.34728	normal	0.939542	-0.155282	normal	1.08115e-05	-2.04416	down	0.923438	-0.0928661	normal	0.549143	0.730821	normal	0.00134738	1.59842	up	0.839783	-0.413145	normal	0.877996	-0.372236	normal	[F]	Nucleotide transport and metabolism	Molecular Function: adenylate kinase activity (GO:0004017);; Molecular Function: copper ion binding (GO:0005507);; Molecular Function: ATP binding (GO:0005524);; Cellular Component: nucleus (GO:0005634);; Cellular Component: mitochondrion (GO:0005739);; Cellular Component: vacuolar membrane (GO:0005774);; Cellular Component: Golgi apparatus (GO:0005794);; Cellular Component: plasma membrane (GO:0…	K00939|2.03018e-162|tcc:TCM_014604|Adenylate kinase 1 isoform 1; K00939 adenylate kinase [EC:2.7.4.3] (A)	[F]	Nucleotide transport and metabolism	Adenylate kinase 4 GN=ADK-B OS=Oryza sativa subsp. japonica (Rice) PE=2 SV=1	Adenylate kinase B [Gossypium arboreum]	Purine metabolism (ko00230)
Gorai.001G060500	20.8571	24.2927	25.7661	29.1114	27.7576	24.1065	22.7393	21.3474	27.2514	27.4385	0.899025	0.279426	normal	0.892093	0.235376	normal	0.942524	-0.122875	normal	0.915611	0.145876	normal	0.916369	-0.174131	normal	0.913708	-0.197292	normal	0.930164	-0.038217	normal	0.894616	0.21577	normal	0.913918	0.276301	normal	--	--	Cellular Component: mitochondrion (GO:0005739);; Cellular Component: mitochondrial inner membrane (GO:0005743);; Cellular Component: vacuolar membrane (GO:0005774);; Cellular Component: plasma membrane (GO:0005886);; Biological Process: glycolytic process (GO:0006096);; Biological Process: postreplication repair (GO:0006301);; Biological Process: mitochondrial pyruvate transport (GO:0006850);; Bi…	--	[S]	Function unknown	Mitochondrial pyruvate carrier 1 {ECO:0000305} OS=Arabidopsis thaliana (Mouse-ear cress) PE=3 SV=1	Uncharacterized protein TCM_014596 [Theobroma cacao]	--
Gorai.001G060700	11.2289	9.02718	6.15185	3.1841	4.03853	7.58398	10.8034	5.562	2.12527	3.60681	0.678354	-0.591945	normal	0.00870888	-1.56434	down	0.938339	0.203331	normal	0.63926	-0.676447	normal	0.908537	-0.195336	normal	0.747775	-0.598036	normal	0.909167	-0.135169	normal	1.53581e-06	-2.30542	down	0.670544	-0.623496	normal	[IQ]	--	Molecular Function: fatty-acyl-CoA synthase activity (GO:0004321);; Cellular Component: peroxisome (GO:0005777);; Cellular Component: plastid (GO:0009536);; Biological Process: jasmonic acid biosynthetic process (GO:0009695);; Biological Process: auxin biosynthetic process (GO:0009851);; Molecular Function: ligase activity (GO:0016874);; Molecular Function: Photinus-luciferin 4-monooxygenase (ATP…	--	[I]	Lipid transport and metabolism	4-coumarate--CoA ligase-like 9 GN=4CLL9 OS=Arabidopsis thaliana (Mouse-ear cress) PE=1 SV=2	4-coumarate--CoA ligase-like 9 [Gossypium arboreum]	--
Gorai.001G060800	36.6577	30.087	34.2051	31.8763	36.2162	37.4355	31.7869	36.6143	24.3278	28.6149	0.982064	0.0381658	normal	0.96705	0.157225	normal	0.985907	0.0702766	normal	0.978104	0.0535906	normal	0.980277	0.0818163	normal	0.93024	-0.438588	normal	0.961304	-0.317764	normal	0.958366	-0.295992	normal	0.962943	-0.351404	normal	[RTKL]	--	Biological Process: mitotic cell cycle (GO:0000278);; Biological Process: mRNA splicing, via spliceosome (GO:0000398);; Biological Process: cytokinesis (GO:0000910);; Molecular Function: protein serine/threonine kinase activity (GO:0004674);; Molecular Function: protein binding (GO:0005515);; Molecular Function: ATP binding (GO:0005524);; Cellular Component: nucleus (GO:0005634);; Cellular Compon…	K08818|0|tcc:TCM_014592|Kinase superfamily protein, putative isoform 1; K08818 cell division cycle 2-like [EC:2.7.11.22] (A)	[R]	General function prediction only	Cyclin-dependent kinase G-2 GN=OJ991113_30.14 OS=Oryza sativa subsp. japonica (Rice) PE=2 SV=2	Cyclin-dependent kinase G-2 [Gossypium arboreum]	--
Gorai.001G061100	9.83945	36.3312	35.2302	25.2284	14.1716	21.4119	23.393	50.5251	39.2037	28.7421	0.00825853	1.13407	up	0.910431	-0.518946	normal	0.604805	-0.611692	normal	0.00441267	-1.36242	down	0.91401	0.476509	normal	0.769152	0.646861	normal	0.0684199	1.04175	normal	0.706787	0.793948	normal	0.309149	-0.803482	normal	--	--	Molecular Function: RNA binding (GO:0003723);; Cellular Component: cytosol (GO:0005829);; Cellular Component: plastid chromosome (GO:0009508);; Cellular Component: chloroplast stroma (GO:0009570);; Biological Process: transcription from plastid promoter (GO:0042793);; Biological Process: positive regulation of transcription, DNA-templated (GO:0045893);;	--	--	--	--	Nucleic acid-binding, OB-fold-like protein isoform 1 [Theobroma cacao]	--
Gorai.001G061200	1.63686	4.13012	4.76062	1.63465	1.67008	3.55002	4.09568	4.30551	5.10884	5.35612	0.127486	1.0895	normal	0.107774	-1.29247	normal	0.938756	-0.0706929	normal	0.0128484	-1.44009	normal	0.917559	-0.0518347	normal	0.000944796	1.61314	up	0.000321875	1.70817	up	0.828542	0.429328	normal	0.903371	0.302025	normal	[R]	General function prediction only	Molecular Function: protein kinase activity (GO:0004672);; Molecular Function: ATP binding (GO:0005524);; Biological Process: protein phosphorylation (GO:0006468);; Cellular Component: chloroplast (GO:0009507);; Biological Process: regulation of metabolic process (GO:0019222);; Biological Process: cellular metabolic process (GO:0044237);; Biological Process: organic substance metabolic process (G…	K08869|0|tcc:TCM_014571|Kinase superfamily protein isoform 1; K08869 aarF domain-containing kinase (A)	[R]	General function prediction only	Uncharacterized aarF domain-containing protein kinase At5g05200, chloroplastic (Precursor) GN=At5g05200 OS=Arabidopsis thaliana (Mouse-ear cress) PE=2 SV=1	Kinase superfamily protein isoform 2 [Theobroma cacao]	--
Gorai.001G061300	6.35795	9.34902	10.6478	3.54371	4.92997	13.9537	10.4924	12.8503	10.2077	10.6869	0.10742	0.924065	normal	0.0072211	-1.57521	down	0.955519	0.0513634	normal	0.415119	-0.821373	normal	0.755028	0.533165	normal	0.0343846	1.1587	normal	0.315013	0.846679	normal	0.854512	-0.419514	normal	0.778011	-0.515422	normal	[J]	Translation, ribosomal structure and biogenesis	Cellular Component: intracellular organelle (GO:0043229);; Cellular Component: cytoplasmic part (GO:0044444);;	--	--	--	30S ribosomal protein S21, chloroplastic (Fragment) GN=rps21 OS=Spinacia oleracea (Spinach) PE=1 SV=1	Telomere length regulation TEL2 [Gossypium arboreum]	--
Gorai.001G061500	1.93461	2.66694	1.8151	2.05208	2.46161	1.99015	1.84427	2.06839	2.02148	2.39301	0.914918	0.224256	normal	0.787845	-0.565479	normal	0.918591	-0.260209	normal	0.851058	0.454707	normal	0.890094	0.297238	normal	0.909182	0.125058	normal	0.912403	-0.0718224	normal	0.893112	-0.133817	normal	0.939863	0.0852225	normal	[KB]	--	Biological Process: tRNA wobble uridine modification (GO:0002098);; Molecular Function: histone acetyltransferase activity (GO:0004402);; Cellular Component: nuclear euchromatin (GO:0005719);; Cellular Component: cytosol (GO:0005829);; Biological Process: regulation of transcription, DNA-templated (GO:0006355);; Biological Process: cell proliferation (GO:0008283);; Biological Process: DNA mediate…	K07739|6.66105e-166|tcc:TCM_014566|Radical SAM domain-containing protein / GCN5-related N-acetyltransferase (GNAT) family protein isoform 1; K07739 elongator complex protein 3 [EC:2.3.1.48] (A)	[BK]	--	Elongator complex protein 3 GN=MXI22.3 OS=Arabidopsis thaliana (Mouse-ear cress) PE=1 SV=1	Elongator complex 3 -like protein [Gossypium arboreum]	--
Gorai.001G061800	14.6786	16.3573	13.7762	10.0021	11.2503	11.9468	14.8207	14.1596	11.3921	11.215	0.911384	-0.303582	normal	0.794498	-0.59897	normal	0.951332	-0.191035	normal	0.881303	-0.389058	normal	0.946709	-0.036013	normal	0.934206	0.0651695	normal	0.937566	-0.040386	normal	0.904261	-0.288493	normal	0.878756	-0.399282	normal	--	--	Molecular Function: RNA binding (GO:0003723);; Cellular Component: nucleus (GO:0005634);; Biological Process: regulation of transcription, DNA-templated (GO:0006355);; Cellular Component: cytoplasmic part (GO:0044444);;	--	[R]	General function prediction only	Zinc finger CCCH domain-containing protein 67 GN=At5g63260 OS=Arabidopsis thaliana (Mouse-ear cress) PE=2 SV=2	hypothetical protein F383_11348 [Gossypium arboreum]	--
Gorai.001G061900	3.77141	6.29723	4.96801	4.7171	3.54957	4.44826	7.41766	4.48439	4.74309	4.30223	0.926851	0.248997	normal	0.897274	-0.400752	normal	0.955736	0.232072	normal	0.84602	-0.478598	normal	0.945245	-0.12823	normal	0.946871	0.00757508	normal	0.915187	0.290146	normal	0.830393	-0.569693	normal	0.957712	-0.0664446	normal	--	--	Molecular Function: protein binding (GO:0005515);; Cellular Component: nucleus (GO:0005634);; Biological Process: response to brassinosteroid (GO:0009741);; Biological Process: unidimensional cell growth (GO:0009826);; Biological Process: regulation of gene expression (GO:0010468);; Biological Process: cellular component organization (GO:0016043);; Biological Process: RNA metabolic process (GO:00…	--	[R]	General function prediction only	Lysine-specific demethylase REF6 GN=T29H11_50 OS=Arabidopsis thaliana (Mouse-ear cress) PE=1 SV=1	Lysine-specific demethylase REF6 -like protein [Gossypium arboreum]	--
Gorai.001G062000	16.0155	14.9203	13.431	10.1765	10.7287	9.84928	11.1822	15.1949	13.0011	10.1094	0.542769	-0.69167	normal	0.852557	-0.556402	normal	0.88414	-0.408352	normal	0.914454	-0.360382	normal	0.956073	0.153563	normal	0.916751	0.334703	normal	0.950145	-0.0810779	normal	0.932435	0.240617	normal	0.691007	-0.600592	normal	--	--	Cellular Component: cytoplasm (GO:0005737);; Biological Process: RNA metabolic process (GO:0016070);; Biological Process: primary metabolic process (GO:0044238);; Biological Process: cellular biosynthetic process (GO:0044249);; Biological Process: cellular macromolecule metabolic process (GO:0044260);; Biological Process: organic substance biosynthetic process (GO:1901576);;	--	[T]	Signal transduction mechanisms	Eukaryotic translation initiation factor isoform 4G-1 GN=EIF(ISO)4G1 OS=Arabidopsis thaliana (Mouse-ear cress) PE=1 SV=1	Programmed cell death 4 [Gossypium arboreum]	--
Gorai.001G062100	5.43136	8.07946	6.85127	3.90504	3.71404	8.26295	8.85871	9.91582	5.05457	6.13733	0.647134	0.614907	normal	0.302009	-1.01452	normal	0.955939	0.144966	normal	0.292651	-0.89372	normal	0.767853	0.53353	normal	0.864836	0.374005	normal	0.482598	0.746608	normal	0.636969	-0.731634	normal	0.477982	-0.687849	normal	--	--	Cellular Component: chloroplast (GO:0009507);; Biological Process: plastid organization (GO:0009657);; Biological Process: embryo development ending in seed dormancy (GO:0009793);; Biological Process: gene expression (GO:0010467);; Biological Process: RNA metabolic process (GO:0016070);; Biological Process: regulation of cellular process (GO:0050794);;	--	[R]	General function prediction only	Pentatricopeptide repeat-containing protein At5g50280, chloroplastic (Precursor) GN=EMB1006 OS=Arabidopsis thaliana (Mouse-ear cress) PE=2 SV=1	Pentatricopeptide repeat-containing, chloroplastic -like protein [Gossypium arboreum]	--
Gorai.001G062300	0.818062	37.8455	34.4603	47.2383	18.8224	3.70082	3.3311	76.7512	95.6328	95.6316	0.000135799	2.03978	up	0.94309	0.297197	normal	0	-3.5227	down	0.428443	-0.837661	normal	0.00485568	1.18806	up	0.0992291	1.03039	normal	2.55135e-11	2.34214	up	0	4.88533	up	0.972604	0.310082	normal	--	--	Molecular Function: transcription cofactor activity (GO:0003712);; Molecular Function: histone acetyltransferase activity (GO:0004402);; Molecular Function: calmodulin binding (GO:0005516);; Cellular Component: nucleus (GO:0005634);; Cellular Component: vacuolar membrane (GO:0005774);; Biological Process: regulation of transcription, DNA-templated (GO:0006355);; Biological Process: circadian rhyt…	--	[K]	Transcription	BTB/POZ and TAZ domain-containing protein 1 GN=BT1 OS=Arabidopsis thaliana (Mouse-ear cress) PE=1 SV=1	BTB/POZ and TAZ domain-containing 1 -like protein [Gossypium arboreum]	--
Gorai.001G062400	70.7865	58.8729	63.8841	123.352	132.36	358.231	85.266	180.423	93.3194	311.132	1.66533e-15	2.49927	up	0.499978	1.00885	normal	0.618911	0.616428	normal	0.62202	0.820165	normal	0.000332766	1.37289	up	0.7209	-0.710273	normal	0.170377	1.01565	normal	0.963033	-0.261638	normal	0.964747	0.457746	normal	--	--	Biological Process: polysaccharide biosynthetic process (GO:0000271);; Cellular Component: extracellular region (GO:0005576);; Biological Process: pattern specification process (GO:0007389);; Biological Process: regulation of cell size (GO:0008361);; Biological Process: defense response, incompatible interaction (GO:0009814);; Biological Process: plant-type cell wall modification (GO:0009827);; B…	K01728|0|tcc:TCM_014530|Pectate lyase family protein isoform 3; K01728 pectate lyase [EC:4.2.2.2] (A)	--	--	Probable pectate lyase 18 (Precursor) GN=At4g24780 OS=Arabidopsis thaliana (Mouse-ear cress) PE=2 SV=2	pectate lyase [Gossypium herbaceum]	Pentose and glucuronate interconversions (ko00040)
Gorai.001G062700	4.53676	5.75597	5.95363	5.24498	4.42782	6.9054	4.72892	6.32953	4.68842	4.98767	0.668364	0.609511	normal	0.885029	-0.167951	normal	0.913127	-0.262831	normal	0.848789	-0.396104	normal	0.919589	0.0805877	normal	0.906818	-0.139841	normal	0.904264	0.192834	normal	0.896199	0.00790336	normal	0.906532	-0.290583	normal	[R]	General function prediction only	--	--	[R]	General function prediction only	--	Abhydrolase domain-containing protein [Gossypium arboreum]	--
Gorai.001G062900	1.60438	4.56417	6.46968	4.99951	3.80891	4.47401	5.1268	4.71411	9.61047	7.90436	0.141443	1.37395	normal	0.881187	0.20596	normal	0.93875	0.0925867	normal	0.772231	-0.641996	normal	0.880025	-0.335159	normal	0.347875	0.905535	normal	0.211657	1.07041	normal	0.256984	1.06639	normal	0.625254	0.747109	normal	--	--	--	--	--	--	--	Uncharacterized protein TCM_014520 [Theobroma cacao]	--
Gorai.001G063000	23.3159	24.0471	23.0676	16.8829	14.2219	12.2415	20.0178	14.8962	18.5289	14.6759	0.112228	-0.920058	normal	0.838411	-0.523735	normal	0.931843	-0.278802	normal	0.636618	-0.687874	normal	0.630951	-0.626518	normal	0.933837	0.120848	normal	0.935051	0.0276365	normal	0.927984	-0.0701244	normal	0.94946	-0.0405713	normal	[O]	Posttranslational modification, protein turnover, chaperones	Molecular Function: protein-L-isoaspartate (D-aspartate) O-methyltransferase activity (GO:0004719);; Cellular Component: nucleus (GO:0005634);; Cellular Component: cytoplasm (GO:0005737);; Biological Process: cellular protein modification process (GO:0006464);; Biological Process: methylation (GO:0032259);;	K00573|4.4781e-172|tcc:TCM_014514|L-isoaspartate O-methyltransferase; K00573 protein-L-isoaspartate(D-aspartate) O-methyltransferase [EC:2.1.1.77] (A)	[O]	Posttranslational modification, protein turnover, chaperones	Protein-L-isoaspartate O-methyltransferase 1 GN=T29H11.150 OS=Arabidopsis thaliana (Mouse-ear cress) PE=1 SV=3	Protein-L-isoaspartate O-methyltransferase -like protein [Gossypium arboreum]	--
Gorai.001G063100	38.399	149.216	132.434	71.9626	43.2062	65.7941	117.152	108.379	110.407	90.3098	0.736126	0.604876	normal	0.548859	-0.980149	normal	0.955762	-0.375469	normal	0.000723561	-1.51016	down	0.960433	-0.334138	normal	0.862041	0.564774	normal	0.218474	0.923062	normal	0.973516	0.0149327	normal	0.972732	-0.259213	normal	[R]	General function prediction only	Biological Process: maltose metabolic process (GO:0000023);; Molecular Function: nucleotide binding (GO:0000166);; Biological Process: alternative mRNA splicing, via spliceosome (GO:0000380);; Molecular Function: nucleic acid binding (GO:0003676);; Molecular Function: double-stranded DNA binding (GO:0003690);; Molecular Function: single-stranded DNA binding (GO:0003697);; Molecular Function: mRNA…	K11294|9.91749e-156|tcc:TCM_014513|31-kDa RNA binding protein; K11294 nucleolin (A)	[R]	General function prediction only	31 kDa ribonucleoprotein, chloroplastic (Precursor) GN=F22K18.30 OS=Arabidopsis thaliana (Mouse-ear cress) PE=1 SV=1	31 kDa ribonucleoprotein, chloroplastic -like protein [Gossypium arboreum]	--
Gorai.001G063200	5.53643	11.5139	8.54813	4.54337	1.5833	0.671681	2.5236	0.764839	6.49831	3.60243	1.2435e-06	-2.899	down	0.0997722	-1.27913	normal	1.54442e-08	-2.22288	down	2.91966e-05	-2.2761	down	8.21912e-10	-3.20937	down	0.801964	0.516127	normal	0.402937	1.14745	normal	0.0483169	1.46482	normal	0.00903001	2.00409	up	--	--	--	--	--	--	--	Uncharacterized protein TCM_014508 [Theobroma cacao]	--
Gorai.001G063500	134.283	308.906	271.277	213.642	161.969	247.321	287.206	243.787	296.445	261.11	0.277127	0.890721	normal	0.961573	-0.522705	normal	0.994517	-0.107037	normal	0.802416	-0.768794	normal	0.988384	-0.162489	normal	0.95914	0.476832	normal	0.795524	0.718309	normal	0.987432	0.116499	normal	0.992876	0.10637	normal	[R]	General function prediction only	Biological Process: maltose metabolic process (GO:0000023);; Molecular Function: nucleotide binding (GO:0000166);; Biological Process: alternative mRNA splicing, via spliceosome (GO:0000380);; Molecular Function: nucleic acid binding (GO:0003676);; Molecular Function: double-stranded DNA binding (GO:0003690);; Molecular Function: single-stranded DNA binding (GO:0003697);; Molecular Function: mRNA…	K11294|3.69481e-134|tcc:TCM_014513|31-kDa RNA binding protein; K11294 nucleolin (A)	[R]	General function prediction only	31 kDa ribonucleoprotein, chloroplastic (Precursor) GN=F22K18.30 OS=Arabidopsis thaliana (Mouse-ear cress) PE=1 SV=1	31 kDa ribonucleoprotein, chloroplastic -like protein [Gossypium arboreum]	--
Gorai.001G063600	0.847288	32.8002	24.2768	105.967	43.6207	25.4603	19.5462	122.016	82.0182	108.902	0	4.8759	up	0.00354575	1.66192	up	0.199699	-0.740559	normal	0.520787	0.81446	normal	8.72968e-13	2.30339	up	0.963982	-0.357763	normal	0.00347535	1.30828	up	2.60849e-06	2.09898	up	0.987891	-0.185358	normal	[Q]	Secondary metabolites biosynthesis, transport and catabolism	Molecular Function: binding (GO:0005488);; Cellular Component: Golgi apparatus (GO:0005794);; Cellular Component: plasma membrane (GO:0005886);; Biological Process: response to bacterium (GO:0009617);; Biological Process: response to organic substance (GO:0010033);; Molecular Function: oxidoreductase activity (GO:0016491);; Biological Process: single-organism process (GO:0044699);; Biological Pro…	--	[Q]	Secondary metabolites biosynthesis, transport and catabolism	Cytochrome P450 71A9 GN=CYP71A9 OS=Glycine max (Soybean) PE=2 SV=1	Cytochrome P450 71A9, putative [Theobroma cacao]	--
Gorai.001G063800	102.623	72.2572	78.6869	112.582	83.2134	91.6359	45.8226	56.8601	48.1408	62.1675	0.981521	-0.174798	normal	0.915927	0.613558	normal	0.614009	-0.621018	normal	0.980147	-0.0128831	normal	0.879383	-0.538325	normal	0.00939543	-1.23557	down	0.949403	-0.397304	normal	0.965532	0.0544235	normal	0.981776	0.122595	normal	[RTKL]	--	Biological Process: maltose metabolic process (GO:0000023);; Molecular Function: ferrochelatase activity (GO:0004325);; Molecular Function: protein serine/threonine kinase activity (GO:0004674);; Molecular Function: protein serine/threonine/tyrosine kinase activity (GO:0004712);; Molecular Function: protein binding (GO:0005515);; Molecular Function: ATP binding (GO:0005524);; Cellular Component: …	K08287|0|tcc:TCM_014497|FUS3-complementing gene 2 isoform 1; K08287 dual-specificity kinase [EC:2.7.12.1] (A)	[T]	Signal transduction mechanisms	Serine/threonine-protein kinase AFC2 GN=AFC2 OS=Arabidopsis thaliana (Mouse-ear cress) PE=1 SV=1	Serine/threonine-protein kinase AFC2 [Gossypium arboreum]	--
Gorai.001G063900	0.201944	1.25903	1.4547	5.46609	3.52162	0	0.413601	0.719396	2.00823	1.00027	--	--	--	0.000381765	2.07834	up	0.223219	-1.55176	normal	0.0970642	1.27536	normal	0.665355	-0.962761	normal	0.00763445	-1.41449	down	0.00188888	-1.76921	down	0.00417996	2.18589	up	0.951437	0.46899	normal	[Q]	Secondary metabolites biosynthesis, transport and catabolism	Biological Process: response to molecule of fungal origin (GO:0002238);; Molecular Function: binding (GO:0005488);; Biological Process: terpenoid metabolic process (GO:0006721);; Biological Process: response to bacterium (GO:0009617);; Cellular Component: membrane (GO:0016020);; Molecular Function: oxidoreductase activity (GO:0016491);; Cellular Component: intracellular membrane-bounded organelle…	--	[Q]	Secondary metabolites biosynthesis, transport and catabolism	Cytochrome P450 71A1 GN=CYP71A1 OS=Persea americana (Avocado) PE=1 SV=2	Cytochrome P450 71A1 [Theobroma cacao]	--
Gorai.001G064000	42.0235	9.66982	8.47596	26.8869	50.0127	27.4472	17.1007	13.2936	17.6838	17.901	0.815436	-0.576909	normal	0.0182384	1.44708	normal	0.0107318	0.958118	normal	5.23134e-11	2.51065	up	0.360949	0.766137	normal	0.652296	-0.681878	normal	0.00146875	-1.35531	down	0.942254	-0.134296	normal	0.906187	0.386353	normal	[R]	General function prediction only	Molecular Function: enzyme activator activity (GO:0008047);; Molecular Function: quinolinate synthetase A activity (GO:0008987);; Biological Process: aerobic respiration (GO:0009060);; Biological Process: NAD biosynthetic process (GO:0009435);; Cellular Component: chloroplast (GO:0009507);; Biological Process: iron-sulfur cluster assembly (GO:0016226);; Molecular Function: protein homodimerizatio…	K03517|0|tcc:TCM_014491|Quinolinate synthase; K03517 quinolinate synthase [EC:2.5.1.72] (A)	--	--	Quinolinate synthase, chloroplastic (Precursor) GN=K6A12.7 OS=Arabidopsis thaliana (Mouse-ear cress) PE=1 SV=1	SufE-like protein, chloroplastic [Gossypium arboreum]	Nicotinate and nicotinamide metabolism (ko00760)
Gorai.001G064100	0.75249	0.0562745	0.654142	0.78433	2.51821	0.478722	0.0445058	0.742433	0.062914	0	--	--	--	--	--	--	--	--	--	0.0592681	1.76807	normal	--	--	--	--	--	--	1.59483e-07	-4.6846	down	--	--	--	--	--	--	--	--	Cellular Component: plasma membrane (GO:0005886);; Biological Process: protein targeting to membrane (GO:0006612);; Biological Process: nucleotide transport (GO:0006862);; Biological Process: ER to Golgi vesicle-mediated transport (GO:0006888);; Biological Process: membrane fusion (GO:0006944);; Biological Process: response to wounding (GO:0009611);; Biological Process: systemic acquired resistan…	--	--	--	High-affinity nitrate transporter 3.2 (Precursor) GN=NRT3.2 OS=Arabidopsis thaliana (Mouse-ear cress) PE=2 SV=1	High-affinity nitrate transporter 3.2 -like protein [Gossypium arboreum]	--
Gorai.001G064200	1.4085	0.335434	0.261847	0.270549	0.781586	0.912795	0.651616	0.243713	0.147922	0.0694445	0.939001	-0.503689	normal	--	--	--	--	--	--	--	--	--	--	--	--	--	--	--	--	--	--	--	--	--	--	--	--	--	--	--	--	--	--	--	Uncharacterized protein TCM_014486 [Theobroma cacao]	--
Gorai.001G064300	17.7021	24.2308	23.5505	18.8296	15.2823	22.8127	17.8622	19.602	19.3973	17.3547	0.867191	0.407208	normal	0.893713	-0.349073	normal	0.824768	-0.444859	normal	0.70936	-0.628989	normal	0.907758	-0.308282	normal	0.937678	-0.0285549	normal	0.923893	0.195967	normal	0.920716	0.12087	normal	0.947442	-0.131369	normal	[J]	Translation, ribosomal structure and biogenesis	Molecular Function: structural constituent of ribosome (GO:0003735);; Cellular Component: ribosome (GO:0005840);; Biological Process: translation (GO:0006412);; Cellular Component: chloroplast stroma (GO:0009570);; Biological Process: embryo development ending in seed dormancy (GO:0009793);; Cellular Component: chloroplast envelope (GO:0009941);; Biological Process: thylakoid membrane organizatio…	K02884|7.99769e-114|tcc:TCM_014485|Ribosomal protein L19 family protein isoform 1; K02884 large subunit ribosomal protein L19 (A)	[J]	Translation, ribosomal structure and biogenesis	50S ribosomal protein L19-1, chloroplastic (Precursor) GN=At4g17560 OS=Arabidopsis thaliana (Mouse-ear cress) PE=2 SV=1	Ribosomal protein L19 family protein isoform 2 [Theobroma cacao]	Ribosome (ko03010)
Gorai.001G064600	7.46651	7.65774	7.62145	10.8193	10.2945	10.7419	6.46053	7.77232	8.28975	8.90378	0.743338	0.549331	normal	0.802703	0.578217	normal	0.938752	-0.195096	normal	0.873628	0.403583	normal	0.93794	-0.0230216	normal	0.882213	-0.383857	normal	0.932886	-0.184404	normal	0.849225	0.444499	normal	0.932561	0.237273	normal	[LKJ]	--	Biological Process: RNA methylation (GO:0001510);; Molecular Function: RNA binding (GO:0003723);; Molecular Function: ATP binding (GO:0005524);; Cellular Component: nucleolus (GO:0005730);; Cellular Component: cytosol (GO:0005829);; Biological Process: protein import into nucleus (GO:0006606);; Molecular Function: ATP-dependent helicase activity (GO:0008026);; Biological Process: pyrimidine ribon…	K13179|0|tcc:TCM_014481|P-loop containing nucleoside triphosphate hydrolases superfamily protein isoform 1; K13179 ATP-dependent RNA helicase DDX18/HAS1 [EC:3.6.4.13] (A)	[A]	RNA processing and modification	DEAD-box ATP-dependent RNA helicase 27 OS=Oryza sativa subsp. japonica (Rice) PE=3 SV=1	DEAD-box ATP-dependent RNA helicase 51 -like protein [Gossypium arboreum]	--
Gorai.001G064700	12.1923	12.7869	15.0118	16	16.7003	14.6149	12.5884	15.0039	18.7497	15.894	0.929021	0.0318531	normal	0.88529	0.242152	normal	0.945489	-0.0287465	normal	0.919326	-0.0621664	normal	0.929251	0.0426709	normal	0.92481	0.0376265	normal	0.927428	0.016742	normal	0.861509	0.363065	normal	0.941477	-0.0935942	normal	[K]	Transcription	Molecular Function: sequence-specific DNA binding transcription factor activity (GO:0003700);; Molecular Function: transcription cofactor activity (GO:0003712);; Molecular Function: protein binding (GO:0005515);; Cellular Component: nucleus (GO:0005634);; Biological Process: regulation of transcription, DNA-templated (GO:0006355);; Biological Process: regulation of transcription from RNA polymera…	--	[K]	Transcription	Protein Dr1 homolog GN=DR1 OS=Arabidopsis thaliana (Mouse-ear cress) PE=2 SV=1	Protein Dr1 -like protein [Gossypium arboreum]	--
Gorai.001G064800	16.0338	11.2019	10.8706	10.4094	13.3014	12.9062	13.6295	13.1365	7.619	10.3274	0.947177	-0.297531	normal	0.945914	-0.0954973	normal	0.952339	0.280686	normal	0.93594	0.318162	normal	0.936286	0.310539	normal	0.870907	-0.457882	normal	0.925723	-0.360753	normal	0.651505	-0.777843	normal	0.931569	-0.358189	normal	[P]	Inorganic ion transport and metabolism	Molecular Function: magnesium ion binding (GO:0000287);; Molecular Function: phospholipid-translocating ATPase activity (GO:0004012);; Molecular Function: calmodulin binding (GO:0005516);; Molecular Function: ATP binding (GO:0005524);; Cellular Component: plasma membrane (GO:0005886);; Biological Process: cation transport (GO:0006812);; Biological Process: response to stress (GO:0006950);; Cellul…	K01530|0|tcc:TCM_014475|ATPase E1-E2 type family protein / haloacid dehalogenase-like hydrolase family protein isoform 1; K01530 phospholipid-translocating ATPase [EC:3.6.3.1] (A)	[R]	General function prediction only	Putative phospholipid-transporting ATPase 9 GN=ALA9 OS=Arabidopsis thaliana (Mouse-ear cress) PE=3 SV=1	Putative phospholipid-transporting ATPase 9 -like protein [Gossypium arboreum]	--
Gorai.001G065100	285.732	76.1887	112.19	119.904	141.441	255.291	103.271	19.411	50.9866	85.9341	0.990403	-0.136089	normal	0.889728	0.647369	normal	0.936661	0.406626	normal	0.966201	0.354594	normal	9.99201e-15	-2.4861	down	0.0106009	-1.21881	normal	0.721333	-0.721987	normal	0.532334	-0.921786	normal	2.57627e-12	2.11221	up	--	--	Biological Process: maltose metabolic process (GO:0000023);; Cellular Component: mitochondrion (GO:0005739);; Biological Process: pentose-phosphate shunt (GO:0006098);; Biological Process: rRNA processing (GO:0006364);; Biological Process: unsaturated fatty acid biosynthetic process (GO:0006636);; Cellular Component: chloroplast thylakoid membrane (GO:0009535);; Biological Process: response to bl…	--	--	--	Calcium sensing receptor, chloroplastic (Precursor) GN=MYJ24.5 OS=Arabidopsis thaliana (Mouse-ear cress) PE=1 SV=1	Calcium sensing receptor, chloroplastic -like protein [Gossypium arboreum]	--
Gorai.001G065700	0.793598	1.16362	0.346177	1.22494	0.561156	0.434212	1.30464	0.425466	0.655451	0.605503	--	--	--	0.933977	0.0138036	normal	0.953962	0.147706	normal	--	--	--	--	--	--	0.887118	-0.770388	normal	--	--	--	0.883908	-0.814954	normal	--	--	--	[G]	Carbohydrate transport and metabolism	Molecular Function: catalytic activity (GO:0003824);; Cellular Component: vacuole (GO:0005773);; Biological Process: regulation of transcription, DNA-templated (GO:0006355);; Biological Process: response to hormone (GO:0009725);; Biological Process: negative regulation of gene expression (GO:0010629);; Cellular Component: membrane (GO:0016020);; Biological Process: cellular component morphogenesi…	--	[R]	General function prediction only	Protein STRICTOSIDINE SYNTHASE-LIKE 12 {ECO:0000303|PubMed:10777701} (Precursor) OS=Arabidopsis thaliana (Mouse-ear cress) PE=2 SV=2	Calcium-dependent phosphotriesterase superfamily protein, putative [Theobroma cacao]	--
[truncated: 22,663 more rows]
